# Supplementary material for: BRWD1 orchestrates epigenetic landscape of late B lymphopoiesis
Source: Nat Commun. 2018 Sep 24;9:3888. doi: 10.1038/s41467-018-06165-6 (PMC6155124; doi:10.1038/s41467-018-06165-6)
Supplement: Supplementary file 4 — Supplementary data [file 41467_2018_6165_MOESM4_ESM.xlsx]

## Sheet: MC_genes_differential
Downregulated in Brwd1-Mut compared to WT (3405 genes)
test_id	gene_id	gene	locus	sample_1	sample_2	status	value_1	value_2	log2(fold_change)	test_stat	p_value	q_value	significant
Dmrt3	Dmrt3	Dmrt3	chr19:25685026-25698411	WT	Mut	OK	0.572515	0	#NAME?	#NAME?	5e-05	0.000148577	yes
Fcna	Fcna	Fcna	chr2:25480186-25483494	WT	Mut	OK	10.7524	0.300814	-5.15965	-9.07045	5e-05	0.000148577	yes
Ms4a1	Ms4a1	Ms4a1	chr19:11271306-11374374	WT	Mut	OK	112.611	3.22697	-5.12502	-22.8712	5e-05	0.000148577	yes
Agbl1	Agbl1	Agbl1	chr7:83374772-84269584	WT	Mut	OK	1.98328	0.0653444	-4.92368	-7.07681	5e-05	0.000148577	yes
4930426D05Rik	4930426D05Rik	4930426D05Rik	chr18:21708877-21814608	WT	Mut	OK	50.5409	1.67515	-4.91509	-13.0764	5e-05	0.000148577	yes
Faim3	Faim3	Faim3	chr1:132762353-132777367	WT	Mut	OK	97.562	4.05564	-4.58832	-19.9869	5e-05	0.000148577	yes
Vcam1	Vcam1	Vcam1	chr3:115812937-115832606	WT	Mut	OK	8.52505	0.381183	-4.48315	-14.0781	5e-05	0.000148577	yes
Fcrl5	Fcrl5	Fcrl5	chr3:87239703-87304600	WT	Mut	OK	2.08628	0.0934543	-4.48053	-6.44902	5e-05	0.000148577	yes
Klhl14	Klhl14	Klhl14	chr18:21708877-21814608	WT	Mut	OK	25.2855	1.17625	-4.42604	-16.178	5e-05	0.000148577	yes
Cd5l	Cd5l	Cd5l	chr3:87161802-87174996	WT	Mut	OK	3.51673	0.163727	-4.42487	-7.30982	5e-05	0.000148577	yes
Cd40	Cd40	Cd40	chr2:164881135-164897154	WT	Mut	OK	43.6324	2.08515	-4.38718	-17.0341	5e-05	0.000148577	yes
Col5a3	Col5a3	Col5a3	chr9:20574493-20619478	WT	Mut	OK	52.9556	2.60132	-4.34746	-21.8131	5e-05	0.000148577	yes
Pde4c	Pde4c	Pde4c	chr8:73247962-73275075	WT	Mut	OK	55.989	2.97453	-4.23441	-19.9561	5e-05	0.000148577	yes
Gh	Gh	Gh	chr11:106161574-106163210	WT	Mut	OK	22.6222	1.24725	-4.18092	-10.9391	5e-05	0.000148577	yes
C1qa	C1qa	C1qa	chr4:136451830-136454759	WT	Mut	OK	8.95601	0.497896	-4.16894	-8.1994	5e-05	0.000148577	yes
Reln	Reln	Reln	chr5:21390271-21850523	WT	Mut	OK	32.5624	1.816	-4.16437	-21.6061	5e-05	0.000148577	yes
Cr2	Cr2	Cr2	chr1:196963004-197002909	WT	Mut	OK	1.46299	0.0823096	-4.15171	-8.843	5e-05	0.000148577	yes
Fcer2a	Fcer2a	Fcer2a	chr8:3681736-3694174	WT	Mut	OK	7.58149	0.461103	-4.03932	-9.76022	5e-05	0.000148577	yes
Gm12159	Gm12159	Gm12159	chr11:44916367-44930430	WT	Mut	OK	4.10364	0.263156	-3.96291	-6.79637	5e-05	0.000148577	yes
Fcrl1	Fcrl1	Fcrl1	chr3:87180308-87196055	WT	Mut	OK	27.0186	1.87588	-3.84831	-16.2367	5e-05	0.000148577	yes
Islr2	Islr2	Islr2	chr9:58044103-58056615	WT	Mut	OK	6.80108	0.507781	-3.74349	-10.6041	5e-05	0.000148577	yes
Col25a1	Col25a1	Col25a1	chr3:129883762-130302801	WT	Mut	OK	0.902536	0.0710075	-3.66794	-7.00534	5e-05	0.000148577	yes
Siglec1	Siglec1	Siglec1	chr2:130894955-130912501	WT	Mut	OK	1.07934	0.0894092	-3.59358	-7.53104	5e-05	0.000148577	yes
Lmo7	Lmo7	Lmo7	chr14:102129144-102333910	WT	Mut	OK	0.58398	0.0486184	-3.58634	-6.09008	5e-05	0.000148577	yes
Ren1	Ren1	Ren1	chr1:135247142-135256900	WT	Mut	OK	7.03185	0.588547	-3.57868	-6.28559	5e-05	0.000148577	yes
Hepacam2	Hepacam2	Hepacam2	chr6:3407088-3444498	WT	Mut	OK	2.28695	0.191717	-3.57638	-6.70715	5e-05	0.000148577	yes
C1qb	C1qb	C1qb	chr4:136436060-136442092	WT	Mut	OK	10.9711	0.930166	-3.56007	-8.99999	5e-05	0.000148577	yes
C1qc	C1qc	C1qc	chr4:136445716-136448829	WT	Mut	OK	9.7752	0.837087	-3.54568	-8.3315	5e-05	0.000148577	yes
Neo1	Neo1	Neo1	chr9:58722486-58884248	WT	Mut	OK	1.30143	0.111682	-3.54264	-8.79814	5e-05	0.000148577	yes
Gm20743	Gm20743	Gm20743	chr1:166793251-166801569	WT	Mut	OK	35.8069	3.08681	-3.53605	-15.9213	5e-05	0.000148577	yes
Fcamr	Fcamr	Fcamr	chr1:132697478-132711317	WT	Mut	OK	1.90616	0.1657	-3.52402	-5.35355	5e-05	0.000148577	yes
Lipc	Lipc	Lipc	chr9:70645934-70782615	WT	Mut	OK	5.34654	0.489475	-3.4493	-8.91087	5e-05	0.000148577	yes
Mrc1	Mrc1	Mrc1	chr2:14151040-14253650	WT	Mut	OK	2.70079	0.252549	-3.41874	-10.6777	5e-05	0.000148577	yes
Scn4a	Scn4a	Scn4a	chr11:106179906-106210704	WT	Mut	OK	13.4027	1.29166	-3.37523	-17.1613	5e-05	0.000148577	yes
Bmf	Bmf	Bmf	chr2:118354492-118375414	WT	Mut	OK	118.485	11.7779	-3.33055	-18.2332	5e-05	0.000148577	yes
Etnk2	Etnk2	Etnk2	chr1:135260148-135276895	WT	Mut	OK	4.58755	0.463971	-3.30562	-8.46649	5e-05	0.000148577	yes
Slc6a19	Slc6a19	Slc6a19	chr13:73818604-73847304	WT	Mut	OK	2.17566	0.224378	-3.27745	-6.53103	5e-05	0.000148577	yes
Gm8369	Gm8369	Gm8369	chr19:11566527-11587067	WT	Mut	OK	3.86166	0.416066	-3.21434	-6.479	5e-05	0.000148577	yes
Bank1	Bank1	Bank1	chr3:135716327-135989010	WT	Mut	OK	14.1262	1.58193	-3.15861	-15.0467	5e-05	0.000148577	yes
Hck	Hck	Hck	chr2:152934203-152977177	WT	Mut	OK	59.0384	6.61146	-3.15861	-15.5808	5e-05	0.000148577	yes
Lrrc16b	Lrrc16b	Lrrc16b	chr14:56109929-56127101	WT	Mut	OK	0.595822	0.0686046	-3.1185	-5.21259	5e-05	0.000148577	yes
Cd83	Cd83	Cd83	chr13:43880475-43898501	WT	Mut	OK	5.14278	0.596399	-3.1082	-9.04713	5e-05	0.000148577	yes
Tlr1	Tlr1	Tlr1	chr5:65315918-65324797	WT	Mut	OK	3.04291	0.363408	-3.06579	-8.36165	5e-05	0.000148577	yes
Axl	Axl	Axl	chr7:26541518-26573752	WT	Mut	OK	3.56767	0.426521	-3.06429	-10.5272	5e-05	0.000148577	yes
Cnr2	Cnr2	Cnr2	chr4:135451318-135476125	WT	Mut	OK	17.5549	2.11758	-3.05138	-15.1705	5e-05	0.000148577	yes
Srpk3	Srpk3	Srpk3	chrX:71019760-71024263	WT	Mut	OK	48.0578	6.05626	-2.98827	-15.9	5e-05	0.000148577	yes
Satb2	Satb2	Satb2	chr1:56850824-57028178	WT	Mut	OK	2.49031	0.318351	-2.96763	-9.45488	5e-05	0.000148577	yes
Ret	Ret	Ret	chr6:118101765-118147762	WT	Mut	OK	3.84781	0.496372	-2.95455	-11.6518	5e-05	0.000148577	yes
Smoc1	Smoc1	Smoc1	chr12:82127794-82287401	WT	Mut	OK	2.51988	0.332171	-2.92336	-7.86089	5e-05	0.000148577	yes
Fgd6	Fgd6	Fgd6	chr10:93498745-93608084	WT	Mut	OK	9.59172	1.27718	-2.90883	-15.4124	5e-05	0.000148577	yes
F5	F5	F5	chr1:166045394-166150405	WT	Mut	OK	10.8878	1.48565	-2.87355	-13.5174	5e-05	0.000148577	yes
Dusp8	Dusp8	Dusp8	chr7:149265391-149281189	WT	Mut	OK	0.662973	0.09116	-2.86248	-4.79123	5e-05	0.000148577	yes
Itga9	Itga9	Itga9	chr9:118515826-118810121	WT	Mut	OK	2.76135	0.382742	-2.85093	-10.9031	5e-05	0.000148577	yes
Scd1	Scd1	Scd1	chr19:44468939-44482199	WT	Mut	OK	32.6932	4.55491	-2.8435	-14.5757	5e-05	0.000148577	yes
Cxcr5	Cxcr5	Cxcr5	chr9:44319869-44334504	WT	Mut	OK	7.15123	1.00275	-2.83423	-10.4108	5e-05	0.000148577	yes
Il2ra	Il2ra	Il2ra	chr2:11564418-11614821	WT	Mut	OK	89.135	13.0521	-2.77171	-15.2103	5e-05	0.000148577	yes
Lpl	Lpl	Lpl	chr8:71404453-71430831	WT	Mut	OK	2.10462	0.30849	-2.77026	-8.37751	5e-05	0.000148577	yes
Zbtb32	Zbtb32	Zbtb32	chr7:31374699-31377961	WT	Mut	OK	2.48961	0.369135	-2.7537	-5.67067	5e-05	0.000148577	yes
Trim7	Trim7	Trim7	chr11:48639639-48663697	WT	Mut	OK	2.59779	0.386278	-2.74957	-5.22097	5e-05	0.000148577	yes
Apoe	Apoe	Apoe	chr7:20281592-20284515	WT	Mut	OK	42.877	6.49336	-2.72317	-12.767	5e-05	0.000148577	yes
Spns2	Spns2	Spns2	chr11:72265139-72303422	WT	Mut	OK	12.1003	1.86085	-2.70101	-12.0579	5e-05	0.000148577	yes
Bhlhe41	Bhlhe41	Bhlhe41	chr6:145806762-145813940	WT	Mut	OK	1.79799	0.277062	-2.69811	-7.13473	5e-05	0.000148577	yes
Polm	Polm	Polm	chr11:5727862-5738019	WT	Mut	OK	210.079	33.0776	-2.667	-14.7789	5e-05	0.000148577	yes
Gm4532	Gm4532	Gm4532	chr7:134375931-134376644	WT	Mut	OK	4.02106	0.640572	-2.65014	-4.80153	5e-05	0.000148577	yes
Cd55	Cd55	Cd55	chr1:132335606-132359317	WT	Mut	OK	34.4017	5.5115	-2.64196	-13.0767	5e-05	0.000148577	yes
Hmox1	Hmox1	Hmox1	chr8:77617516-77624492	WT	Mut	OK	15.9623	2.61142	-2.61176	-10.882	5e-05	0.000148577	yes
Nid1	Nid1	Nid1	chr13:13529868-13604542	WT	Mut	OK	1.341	0.223984	-2.58184	-7.63559	5e-05	0.000148577	yes
Dpt	Dpt	Dpt	chr1:166726862-166754397	WT	Mut	OK	1.70201	0.286548	-2.57039	-4.66041	5e-05	0.000148577	yes
Pgm5	Pgm5	Pgm5	chr19:24748497-24936332	WT	Mut	OK	0.446869	0.0761798	-2.55237	-5.50598	5e-05	0.000148577	yes
Chst1	Chst1	Chst1	chr2:92439863-92455409	WT	Mut	OK	1.02479	0.175405	-2.54656	-4.36919	5e-05	0.000148577	yes
Sertad4	Sertad4	Sertad4	chr1:194670681-194681946	WT	Mut	OK	23.4106	4.00831	-2.54609	-13.5286	5e-05	0.000148577	yes
Tmem26	Tmem26	Tmem26	chr10:68186493-68245402	WT	Mut	OK	4.12433	0.708689	-2.54094	-10.2519	5e-05	0.000148577	yes
Dtx1	Dtx1	Dtx1	chr5:121130272-121161678	WT	Mut	OK	18.0325	3.13425	-2.52441	-12.8599	5e-05	0.000148577	yes
Krt222	Krt222	Krt222	chr11:99094411-99105381	WT	Mut	OK	2.75517	0.486653	-2.50117	-7.3613	5e-05	0.000148577	yes
Steap4	Steap4	Steap4	chr5:7960471-7982213	WT	Mut	OK	47.8288	8.72668	-2.45438	-12.814	5e-05	0.000148577	yes
Cd2	Cd2	Cd2	chr3:101079830-101091862	WT	Mut	OK	123.999	22.6832	-2.45064	-12.7254	5e-05	0.000148577	yes
Ifi30	Ifi30	Ifi30	chr8:73286671-73290562	WT	Mut	OK	875.268	161.246	-2.44046	-12.1459	5e-05	0.000148577	yes
Sspn	Sspn	Sspn	chr6:145882666-145913745	WT	Mut	OK	1.0149	0.187313	-2.43782	-5.82962	5e-05	0.000148577	yes
Col27a1	Col27a1	Col27a1	chr4:62876445-62996024	WT	Mut	OK	16.0577	3.08574	-2.37958	-12.2028	5e-05	0.000148577	yes
Kctd3	Kctd3	Kctd3	chr1:190794976-190831719	WT	Mut	OK	78.618	15.1311	-2.37735	-12.9957	5e-05	0.000148577	yes
Fzd4	Fzd4	Fzd4	chr7:96552875-96558620	WT	Mut	OK	0.771157	0.148421	-2.37733	-4.49337	5e-05	0.000148577	yes
Nuak1	Nuak1	Nuak1	chr10:83834063-83903216	WT	Mut	OK	42.1237	8.14315	-2.37097	-12.7486	5e-05	0.000148577	yes
Kcnc3	Kcnc3	Kcnc3	chr7:51846255-51860121	WT	Mut	OK	3.20932	0.621462	-2.36853	-8.60784	5e-05	0.000148577	yes
S1pr1	S1pr1	S1pr1	chr3:115413350-115417973	WT	Mut	OK	38.7405	7.57156	-2.35518	-12.0059	5e-05	0.000148577	yes
Egr1	Egr1	Egr1	chr18:35020860-35024610	WT	Mut	OK	22.8257	4.49101	-2.34555	-12.3958	5e-05	0.000148577	yes
Serpina3f	Serpina3f	Serpina3f	chr12:105452753-105480144	WT	Mut	OK	5.56384	1.09691	-2.34264	-5.06945	5e-05	0.000148577	yes
Cpn1	Cpn1	Cpn1	chr19:44030797-44061010	WT	Mut	OK	7.43991	1.47526	-2.33432	-8.33832	5e-05	0.000148577	yes
Neurl3	Neurl3	Neurl3	chr1:36321446-36330270	WT	Mut	OK	59.3137	11.7816	-2.33182	-12.2234	5e-05	0.000148577	yes
Pim2	Pim2	Pim2	chrX:7455431-7460558	WT	Mut	OK	123.495	24.5757	-2.32915	-12.5171	5e-05	0.000148577	yes
Hdac11	Hdac11	Hdac11	chr6:91106808-91124677	WT	Mut	OK	18.8646	3.76143	-2.32633	-11.5991	5e-05	0.000148577	yes
Serinc5	Serinc5	Serinc5	chr13:93381092-93481901	WT	Mut	OK	429.983	85.8513	-2.32437	-11.5555	5e-05	0.000148577	yes
Gm14085	Gm14085	Gm14085	chr2:122310676-122353776	WT	Mut	OK	1.9955	0.39958	-2.3202	-7.07614	5e-05	0.000148577	yes
Nlrc4	Nlrc4	Nlrc4	chr17:74825634-74858448	WT	Mut	OK	4.53785	0.913572	-2.31242	-9.68451	5e-05	0.000148577	yes
Ankrd55	Ankrd55	Ankrd55	chr13:113078658-113174210	WT	Mut	OK	8.02191	1.63954	-2.29065	-6.01382	5e-05	0.000148577	yes
Tcp11l2	Tcp11l2	Tcp11l2	chr10:84039691-84077100	WT	Mut	OK	99.7787	20.501	-2.28304	-12.3908	5e-05	0.000148577	yes
Myof	Myof	Myof	chr19:37973525-38118067	WT	Mut	OK	0.982212	0.202995	-2.27459	-7.11135	5e-05	0.000148577	yes
Tbx6	Tbx6	Tbx6	chr7:133924996-133929062	WT	Mut	OK	21.191	4.38367	-2.27324	-10.6184	5e-05	0.000148577	yes
Whrn	Whrn	Whrn	chr4:63075943-63157025	WT	Mut	OK	23.572	4.89415	-2.26795	-11.3493	5e-05	0.000148577	yes
Rbm24	Rbm24	Rbm24	chr13:46513668-46526468	WT	Mut	OK	23.2507	4.84559	-2.26253	-12.0714	5e-05	0.000148577	yes
Bcar3	Bcar3	Bcar3	chr3:122122697-122233100	WT	Mut	OK	6.55506	1.36892	-2.25957	-9.68368	5e-05	0.000148577	yes
Susd3	Susd3	Susd3	chr13:49326199-49344075	WT	Mut	OK	33.7888	7.13142	-2.24429	-10.7361	5e-05	0.000148577	yes
Fam129c	Fam129c	Fam129c	chr8:74121544-74132048	WT	Mut	OK	1392.64	294.824	-2.2399	-11.0679	5e-05	0.000148577	yes
Irs1	Irs1	Irs1	chr1:82229679-82288014	WT	Mut	OK	6.46824	1.37348	-2.23554	-11.8098	5e-05	0.000148577	yes
Psd	Psd	Psd	chr19:46379226-46401646	WT	Mut	OK	4.65044	0.993625	-2.22659	-3.34022	5e-05	0.000148577	yes
Tbc1d9	Tbc1d9	Tbc1d9	chr8:85689250-85796839	WT	Mut	OK	0.664688	0.142104	-2.22573	-5.22406	5e-05	0.000148577	yes
Derl3	Derl3	Derl3	chr10:75356142-75358686	WT	Mut	OK	15.0037	3.22344	-2.21865	-8.7032	5e-05	0.000148577	yes
Akap17b	Akap17b	Akap17b	chrX:34148177-34185409	WT	Mut	OK	6.75347	1.45311	-2.21649	-11.411	5e-05	0.000148577	yes
Rasgef1a	Rasgef1a	Rasgef1a	chr6:118016402-118041564	WT	Mut	OK	1.10615	0.239154	-2.20954	-5.19014	5e-05	0.000148577	yes
Gapdhs	Gapdhs	Gapdhs	chr7:31514905-31524375	WT	Mut	OK	2.29041	0.497906	-2.20166	-4.36372	5e-05	0.000148577	yes
Cd38	Cd38	Cd38	chr5:44260065-44303613	WT	Mut	OK	164.03	35.7972	-2.19604	-10.8782	5e-05	0.000148577	yes
Mylip	Mylip	Mylip	chr13:45485110-45507309	WT	Mut	OK	111.489	24.5844	-2.18109	-12.0007	5e-05	0.000148577	yes
Prg2	Prg2	Prg2	chr2:84820617-84823789	WT	Mut	OK	27.401	6.0621	-2.17634	-9.32242	5e-05	0.000148577	yes
Adam19	Adam19	Adam19	chr11:45869488-45960844	WT	Mut	OK	110.162	24.3721	-2.17633	-10.8481	5e-05	0.000148577	yes
Epx	Epx	Epx	chr11:87677499-87689038	WT	Mut	OK	2.09018	0.463079	-2.1743	-5.86039	5e-05	0.000148577	yes
Myzap	Myzap	Myzap	chr9:71352153-71440167	WT	Mut	OK	28.4984	6.33383	-2.16973	-12.1059	5e-05	0.000148577	yes
Gpr155	Gpr155	Gpr155	chr2:73179562-73224537	WT	Mut	OK	50.4951	11.2313	-2.16862	-11.5121	5e-05	0.000148577	yes
Cacna1e	Cacna1e	Cacna1e	chr1:156239648-156573050	WT	Mut	OK	29.6592	6.60885	-2.16601	-11.9962	5e-05	0.000148577	yes
Arl5c	Arl5c	Arl5c	chr11:97850893-97857487	WT	Mut	OK	621.991	138.668	-2.16526	-10.8108	5e-05	0.000148577	yes
Gbp9	Gbp9	Gbp9	chr5:105507412-105539311	WT	Mut	OK	49.5612	11.0852	-2.16057	-11.6767	5e-05	0.000148577	yes
Trim17	Trim17	Trim17	chr11:58777282-58785231	WT	Mut	OK	2.88573	0.64588	-2.1596	-5.62654	5e-05	0.000148577	yes
Sbf2	Sbf2	Sbf2	chr7:117451526-117758434	WT	Mut	OK	3.41185	0.765725	-2.15566	-9.89345	5e-05	0.000148577	yes
Fam169b	Fam169b	Fam169b	chr7:75411224-75507976	WT	Mut	OK	28.5205	6.47635	-2.13875	-12.0083	5e-05	0.000148577	yes
Pla2g2d	Pla2g2d	Pla2g2d	chr4:138331649-138338058	WT	Mut	OK	1.21051	0.275001	-2.1381	-4.53423	5e-05	0.000148577	yes
Ccr3	Ccr3	Ccr3	chr9:123936702-123946421	WT	Mut	OK	1.30192	0.296367	-2.13518	-5.2613	5e-05	0.000148577	yes
Adamts7	Adamts7	Adamts7	chr9:90057815-90094940	WT	Mut	OK	15.7509	3.58677	-2.13468	-12.0088	5e-05	0.000148577	yes
1810046K07Rik	1810046K07Rik	1810046K07Rik	chr9:51097790-51137022	WT	Mut	OK	5.45461	1.24405	-2.13243	-6.22203	5e-05	0.000148577	yes
Rgs16	Rgs16	Rgs16	chr1:155587482-155592598	WT	Mut	OK	2.52512	0.581169	-2.11932	-6.021	5e-05	0.000148577	yes
Gm2848	Gm2848	Gm2848	chr13:52665248-52668594	WT	Mut	OK	34.9675	8.11468	-2.10741	-9.25029	5e-05	0.000148577	yes
Shank2	Shank2	Shank2	chr7:151361424-151608580	WT	Mut	OK	0.878282	0.204196	-2.10473	-5.76293	5e-05	0.000148577	yes
Kcnk13	Kcnk13	Kcnk13	chr12:101202708-101300892	WT	Mut	OK	2.91211	0.681045	-2.09624	-6.34487	5e-05	0.000148577	yes
Plk2	Plk2	Plk2	chr13:111185251-111191051	WT	Mut	OK	15.7265	3.67969	-2.09554	-10.9682	5e-05	0.000148577	yes
Btg1	Btg1	Btg1	chr10:96079634-96085445	WT	Mut	OK	300.46	70.5493	-2.09047	-10.4368	5e-05	0.000148577	yes
Slc28a2	Slc28a2	Slc28a2	chr2:122252212-122286866	WT	Mut	OK	19.0338	4.47226	-2.08949	-11.7496	5e-05	0.000148577	yes
St8sia6	St8sia6	St8sia6	chr2:13576564-13715147	WT	Mut	OK	0.985127	0.232926	-2.08044	-4.78362	5e-05	0.000148577	yes
Gramd3	Gramd3	Gramd3	chr18:56591785-56663446	WT	Mut	OK	30.4106	7.20079	-2.07835	-11.8201	5e-05	0.000148577	yes
Slc15a2	Slc15a2	Slc15a2	chr16:36750249-36785048	WT	Mut	OK	4.05016	0.978709	-2.04903	-7.84245	5e-05	0.000148577	yes
Glt25d1	Glt25d1	Glt25d1	chr8:74134922-74148810	WT	Mut	OK	495.371	119.706	-2.04902	-10.2375	5e-05	0.000148577	yes
Gpd1	Gpd1	Gpd1	chr15:99548023-99555438	WT	Mut	OK	0.929991	0.22524	-2.04575	-4.17214	5e-05	0.000148577	yes
2310008N11Rik	2310008N11Rik	2310008N11Rik	chr8:27925068-27934895	WT	Mut	OK	10.3202	2.51289	-2.03805	-5.17587	5e-05	0.000148577	yes
Camk1g	Camk1g	Camk1g	chr1:195172539-195196476	WT	Mut	OK	6.93703	1.69907	-2.02957	-8.4073	5e-05	0.000148577	yes
Kdm5b	Kdm5b	Kdm5b	chr1:136456754-136529455	WT	Mut	OK	22.6287	5.54543	-2.02878	-10.8315	5e-05	0.000148577	yes
Nfkb2	Nfkb2	Nfkb2	chr19:46379226-46401646	WT	Mut	OK	62.3272	15.3165	-2.02477	-10.4831	5e-05	0.000148577	yes
Prg3	Prg3	Prg3	chr2:84828371-84834043	WT	Mut	OK	28.4009	7.01613	-2.01719	-9.55735	5e-05	0.000148577	yes
Zfp296	Zfp296	Zfp296	chr7:20162635-20166005	WT	Mut	OK	25.6978	6.48839	-1.98571	-9.67889	5e-05	0.000148577	yes
Birc3	Birc3	Birc3	chr9:7848700-7873170	WT	Mut	OK	91.873	23.4286	-1.97137	-10.8505	5e-05	0.000148577	yes
Cd1d2	Cd1d2	Cd1d2	chr3:86790507-86793454	WT	Mut	OK	5.74167	1.46616	-1.96943	-6.11031	5e-05	0.000148577	yes
Myo1e	Myo1e	Myo1e	chr9:70055156-70247874	WT	Mut	OK	31.2199	8.00857	-1.96285	-10.559	5e-05	0.000148577	yes
Pdzd2	Pdzd2	Pdzd2	chr15:12286808-12522311	WT	Mut	OK	0.904405	0.232402	-1.96034	-7.67834	5e-05	0.000148577	yes
Cd79b	Cd79b	Cd79b	chr11:106172654-106175843	WT	Mut	OK	1733.81	446.315	-1.95781	-9.76656	5e-05	0.000148577	yes
Relb	Relb	Relb	chr7:20191570-20214787	WT	Mut	OK	39.4637	10.1978	-1.95227	-11.0072	5e-05	0.000148577	yes
Gm6307	Gm6307	Gm6307	chr2:180105562-180136507	WT	Mut	OK	9.90221	2.57098	-1.94543	-7.87406	5e-05	0.000148577	yes
Igj	Igj	Igj	chr5:88948833-88956922	WT	Mut	OK	139.117	36.5993	-1.92641	-10.6499	5e-05	0.000148577	yes
Atp1b1	Atp1b1	Atp1b1	chr1:166237805-166388486	WT	Mut	OK	944.298	248.544	-1.92574	-9.26304	5e-05	0.000148577	yes
Ikzf3	Ikzf3	Ikzf3	chr11:98326006-98407345	WT	Mut	OK	232.546	61.286	-1.92389	-9.61399	5e-05	0.000148577	yes
Trp53inp1	Trp53inp1	Trp53inp1	chr4:11083587-11101524	WT	Mut	OK	203.941	53.8201	-1.92194	-9.58537	5e-05	0.000148577	yes
Rasgrp1	Rasgrp1	Rasgrp1	chr2:117105728-117168613	WT	Mut	OK	43.5007	11.5154	-1.91748	-10.5053	5e-05	0.000148577	yes
A630033H20Rik	A630033H20Rik	A630033H20Rik	chrX:104344265-104369000	WT	Mut	OK	19.0021	5.03349	-1.91653	-10.3129	5e-05	0.000148577	yes
B3gnt5	B3gnt5	B3gnt5	chr16:19760326-19772846	WT	Mut	OK	41.2445	10.9778	-1.90961	-10.264	5e-05	0.000148577	yes
Cd72	Cd72	Cd72	chr4:43455148-43467498	WT	Mut	OK	695.483	185.989	-1.9028	-8.94972	5e-05	0.000148577	yes
Swap70	Swap70	Swap70	chr7:117365216-117427020	WT	Mut	OK	74.9392	20.0856	-1.89956	-10.5092	5e-05	0.000148577	yes
Ddx58	Ddx58	Ddx58	chr4:40150809-40186858	WT	Mut	OK	30.1368	8.09518	-1.89639	-10.1946	5e-05	0.000148577	yes
Fam13a	Fam13a	Fam13a	chr6:58883529-58974496	WT	Mut	OK	2.87333	0.775178	-1.89012	-7.59388	5e-05	0.000148577	yes
Rgs2	Rgs2	Rgs2	chr1:145846467-145851279	WT	Mut	OK	200.417	54.1151	-1.8889	-9.42716	5e-05	0.000148577	yes
Gm15408	Gm15408	Gm15408	chr5:149818537-149824352	WT	Mut	OK	3.81624	1.03221	-1.88642	-5.2539	5e-05	0.000148577	yes
H2-Ob	H2-Ob	H2-Ob	chr17:34375849-34382853	WT	Mut	OK	176.32	47.8318	-1.88215	-9.3528	5e-05	0.000148577	yes
Mast4	Mast4	Mast4	chr13:103522568-104124572	WT	Mut	OK	13.202	3.59615	-1.87623	-10.0458	5e-05	0.000148577	yes
Mir22hg	Mir22hg	Mir22hg	chr11:75275040-75280192	WT	Mut	OK	3.24486	0.887479	-1.87037	-5.50099	5e-05	0.000148577	yes
Tom1l2	Tom1l2	Tom1l2	chr11:60040215-60166407	WT	Mut	OK	31.1035	8.51699	-1.86866	-9.67643	5e-05	0.000148577	yes
Samhd1	Samhd1	Samhd1	chr2:156923264-156960958	WT	Mut	OK	155.823	43.0802	-1.85481	-9.26115	5e-05	0.000148577	yes
A830010M20Rik	A830010M20Rik	A830010M20Rik	chr5:107926763-107941575	WT	Mut	OK	13.3684	3.70458	-1.85145	-9.67985	5e-05	0.000148577	yes
Tnfrsf13c	Tnfrsf13c	Tnfrsf13c	chr15:82052173-82054766	WT	Mut	OK	82.4783	22.9448	-1.84584	-9.92955	5e-05	0.000148577	yes
Slco5a1	Slco5a1	Slco5a1	chr1:12856630-12981216	WT	Mut	OK	0.778366	0.216692	-1.8448	-5.82536	5e-05	0.000148577	yes
Uchl1	Uchl1	Uchl1	chr5:67067359-67078473	WT	Mut	OK	126.742	35.5139	-1.83544	-9.65109	5e-05	0.000148577	yes
Vamp1	Vamp1	Vamp1	chr6:125165598-125172324	WT	Mut	OK	46.7546	13.1116	-1.83427	-9.75614	5e-05	0.000148577	yes
Emr4	Emr4	Emr4	chr17:55889248-55992927	WT	Mut	OK	1.33264	0.374429	-1.83152	-5.0471	5e-05	0.000148577	yes
Samd9l	Samd9l	Samd9l	chr6:3322256-3349571	WT	Mut	OK	71.4171	20.0685	-1.83133	-9.1012	5e-05	0.000148577	yes
Tmc7	Tmc7	Tmc7	chr7:125679357-125728200	WT	Mut	OK	2.1192	0.596824	-1.82814	-6.47968	5e-05	0.000148577	yes
Btg2	Btg2	Btg2	chr1:135971441-135975732	WT	Mut	OK	358.906	101.122	-1.82751	-9.13068	5e-05	0.000148577	yes
Tmem163	Tmem163	Tmem163	chr1:129386918-129574598	WT	Mut	OK	37.2174	10.5242	-1.82227	-10.361	5e-05	0.000148577	yes
Emr1	Emr1	Emr1	chr17:57498108-57622952	WT	Mut	OK	2.01166	0.570487	-1.81812	-5.81158	5e-05	0.000148577	yes
Mrvi1	Mrvi1	Mrvi1	chr7:118011780-118125609	WT	Mut	OK	3.66819	1.04178	-1.81602	-8.28401	5e-05	0.000148577	yes
Zfp354b	Zfp354b	Zfp354b	chr11:50735287-50745137	WT	Mut	OK	4.52078	1.2961	-1.80239	-7.17447	5e-05	0.000148577	yes
Trib2	Trib2	Trib2	chr12:15798532-15823591	WT	Mut	OK	171.994	49.4356	-1.79874	-8.98247	5e-05	0.000148577	yes
Tmem164	Tmem164	Tmem164	chrX:139115942-139278037	WT	Mut	OK	82.1321	23.678	-1.7944	-8.37748	5e-05	0.000148577	yes
Slc38a9	Slc38a9	Slc38a9	chr13:113450973-113528960	WT	Mut	OK	29.3705	8.49519	-1.78965	-9.85252	5e-05	0.000148577	yes
A430035B10Rik	A430035B10Rik	A430035B10Rik	chr6:8457058-8459161	WT	Mut	OK	8.32389	2.40766	-1.78963	-7.48938	5e-05	0.000148577	yes
Slfn2	Slfn2	Slfn2	chr11:82878613-82884180	WT	Mut	OK	74.2203	21.4725	-1.78932	-9.54032	5e-05	0.000148577	yes
Cpm	Cpm	Cpm	chr10:117066555-117124408	WT	Mut	OK	115.069	33.2982	-1.78898	-8.92968	5e-05	0.000148577	yes
Lrrn3	Lrrn3	Lrrn3	chr12:41750676-43056573	WT	Mut	OK	6.78037	1.9659	-1.78617	-8.13679	5e-05	0.000148577	yes
Rab3a	Rab3a	Rab3a	chr8:73278577-73284820	WT	Mut	OK	33.1453	9.63136	-1.78299	-7.71859	5e-05	0.000148577	yes
H2-Q5	H2-Q5	H2-Q5	chr17:35531043-35532575	WT	Mut	OK	97.9964	28.4906	-1.78224	-10.4376	5e-05	0.000148577	yes
Mgst1	Mgst1	Mgst1	chr6:138089057-138105273	WT	Mut	OK	163.735	47.8391	-1.7751	-9.40244	5e-05	0.000148577	yes
Socs1	Socs1	Socs1	chr16:10783901-10785629	WT	Mut	OK	29.041	8.48566	-1.77499	-7.69546	5e-05	0.000148577	yes
Tmem132e	Tmem132e	Tmem132e	chr11:82202401-82259829	WT	Mut	OK	37.5075	10.9642	-1.77438	-9.4502	5e-05	0.000148577	yes
Ear1	Ear1	Ear1	chr14:44396430-44397304	WT	Mut	OK	6.35819	1.86183	-1.77189	-4.52546	5e-05	0.000148577	yes
Cerk	Cerk	Cerk	chr15:85969530-86016571	WT	Mut	OK	315.16	92.7372	-1.76486	-8.82628	5e-05	0.000148577	yes
Ell3	Ell3	Ell3	chr2:121264762-121268337	WT	Mut	OK	7.57898	2.23444	-1.76209	-7.15356	5e-05	0.000148577	yes
Malat1	Malat1	Malat1	chr19:5795689-5802671	WT	Mut	OK	339.196	100.157	-1.75986	-8.66281	5e-05	0.000148577	yes
Pgap1	Pgap1	Pgap1	chr1:54529843-54614528	WT	Mut	OK	1.94188	0.574626	-1.75676	-7.89905	5e-05	0.000148577	yes
Cd69	Cd69	Cd69	chr6:129217342-129225387	WT	Mut	OK	34.7267	10.4038	-1.73893	-9.66942	5e-05	0.000148577	yes
Tnfsf13b	Tnfsf13b	Tnfsf13b	chr8:10006632-10035999	WT	Mut	OK	2.24673	0.674149	-1.73669	-4.57616	5e-05	0.000148577	yes
Fcrla	Fcrla	Fcrla	chr1:172847724-172857714	WT	Mut	OK	979.794	294.448	-1.73447	-8.61826	5e-05	0.000148577	yes
Fbxl20	Fbxl20	Fbxl20	chr11:97943867-98010930	WT	Mut	OK	25.1204	7.54993	-1.73432	-9.5027	5e-05	0.000148577	yes
Cxcl12	Cxcl12	Cxcl12	chr6:117118552-117131386	WT	Mut	OK	1.82328	0.551727	-1.72451	-4.64244	5e-05	0.000148577	yes
Dusp2	Dusp2	Dusp2	chr2:127161894-127164113	WT	Mut	OK	217.114	65.7647	-1.72307	-9.51809	5e-05	0.000148577	yes
Cysltr1	Cysltr1	Cysltr1	chrX:103771855-103905896	WT	Mut	OK	1.50701	0.458358	-1.71714	-4.54835	5e-05	0.000148577	yes
Pik3c2b	Pik3c2b	Pik3c2b	chr1:134942588-135005265	WT	Mut	OK	18.9525	5.76474	-1.71706	-9.21516	5e-05	0.000148577	yes
Fam189a1	Fam189a1	Fam189a1	chr7:71900981-72301414	WT	Mut	OK	2.5931	0.789278	-1.71607	-4.47294	5e-05	0.000148577	yes
Pde1b	Pde1b	Pde1b	chr15:103333728-103360483	WT	Mut	OK	37.8279	11.5219	-1.71507	-9.07347	5e-05	0.000148577	yes
A430105I19Rik	A430105I19Rik	A430105I19Rik	chr2:118579880-118588397	WT	Mut	OK	1.26637	0.388042	-1.70641	-5.60702	5e-05	0.000148577	yes
Slc12a3	Slc12a3	Slc12a3	chr8:96853107-96890121	WT	Mut	OK	29.347	9.02633	-1.701	-10.0128	5e-05	0.000148577	yes
Cdo1	Cdo1	Cdo1	chr18:46872858-46887996	WT	Mut	OK	2.00073	0.616386	-1.69862	-3.99921	5e-05	0.000148577	yes
Cd1d1	Cd1d1	Cd1d1	chr3:86799757-86803262	WT	Mut	OK	53.0957	16.3763	-1.69698	-8.88427	5e-05	0.000148577	yes
Dnajc7	Dnajc7	Dnajc7	chr11:100444149-100481482	WT	Mut	OK	513.147	158.374	-1.69603	-8.48045	5e-05	0.000148577	yes
Gprc5b	Gprc5b	Gprc5b	chr7:125985731-126138725	WT	Mut	OK	10.6361	3.28533	-1.69486	-4.04733	5e-05	0.000148577	yes
Psd3	Psd3	Psd3	chr8:70212980-70434845	WT	Mut	OK	6.0102	1.86002	-1.69209	-9.49448	5e-05	0.000148577	yes
Nav2	Nav2	Nav2	chr7:56214442-56865458	WT	Mut	OK	6.80317	2.10915	-1.68954	-9.9557	5e-05	0.000148577	yes
Cd19	Cd19	Cd19	chr7:133551961-133558384	WT	Mut	OK	717.725	222.738	-1.68809	-8.42374	5e-05	0.000148577	yes
Fcnb	Fcnb	Fcnb	chr2:27931998-27940398	WT	Mut	OK	11.0022	3.43859	-1.6779	-6.46345	5e-05	0.000148577	yes
Slc40a1	Slc40a1	Slc40a1	chr1:45964914-45982439	WT	Mut	OK	10.3546	3.23716	-1.67747	-8.53622	5e-05	0.000148577	yes
Siglecg	Siglecg	Siglecg	chr7:50663649-50673719	WT	Mut	OK	386.663	120.988	-1.67621	-8.38532	5e-05	0.000148577	yes
Grasp	Grasp	Grasp	chr15:101051621-101063187	WT	Mut	OK	10.8778	3.40649	-1.67503	-7.18482	5e-05	0.000148577	yes
Spib	Spib	Spib	chr7:51781364-51787441	WT	Mut	OK	1071.08	336.193	-1.67171	-8.28876	5e-05	0.000148577	yes
Edem3	Edem3	Edem3	chr1:153602503-153669458	WT	Mut	OK	96.3639	30.3431	-1.66713	-8.31776	5e-05	0.000148577	yes
Pllp	Pllp	Pllp	chr8:97198794-97220142	WT	Mut	OK	5.06002	1.5978	-1.66306	-5.67361	5e-05	0.000148577	yes
Nrxn1	Nrxn1	Nrxn1	chr17:90432983-91492142	WT	Mut	OK	2.01183	0.635604	-1.66231	-7.46683	5e-05	0.000148577	yes
2410066E13Rik	2410066E13Rik	2410066E13Rik	chr6:54631765-54650400	WT	Mut	OK	34.8746	11.032	-1.66049	-8.99768	5e-05	0.000148577	yes
Nfkbid	Nfkbid	Nfkbid	chr7:31208322-31213765	WT	Mut	OK	30.778	9.73918	-1.66003	-9.20893	5e-05	0.000148577	yes
Hist1h1c	Hist1h1c	Hist1h1c	chr13:23830675-23832236	WT	Mut	OK	50.2593	15.9182	-1.65871	-9.36016	5e-05	0.000148577	yes
Klc3	Klc3	Klc3	chr7:19967387-19985205	WT	Mut	OK	16.6829	5.29173	-1.65656	-4.26385	5e-05	0.000148577	yes
Gm3230	Gm3230	Gm3230	chr2:19577432-19579524	WT	Mut	OK	2.23793	0.71071	-1.65483	-4.53802	5e-05	0.000148577	yes
Dusp10	Dusp10	Dusp10	chr1:185858339-185899515	WT	Mut	OK	13.0051	4.15331	-1.64675	-8.34001	5e-05	0.000148577	yes
Treml4	Treml4	Treml4	chr17:48403660-48414724	WT	Mut	OK	1.93183	0.618314	-1.64356	-3.78099	5e-05	0.000148577	yes
Gm10451	Gm10451	Gm10451	chr12:77545483-77549685	WT	Mut	OK	3.35732	1.0792	-1.63735	-3.90147	5e-05	0.000148577	yes
Abca1	Abca1	Abca1	chr4:53043660-53172767	WT	Mut	OK	28.7382	9.25268	-1.63503	-8.09849	5e-05	0.000148577	yes
Hdac9	Hdac9	Hdac9	chr12:34732446-35601767	WT	Mut	OK	22.0859	7.13854	-1.62942	-8.54936	5e-05	0.000148577	yes
Abcb4	Abcb4	Abcb4	chr5:8893720-8959226	WT	Mut	OK	15.4835	5.03546	-1.62054	-9.29137	5e-05	0.000148577	yes
Hlx	Hlx	Hlx	chr1:186551023-186556372	WT	Mut	OK	11.5943	3.79298	-1.61201	-7.19066	5e-05	0.000148577	yes
Camk2a	Camk2a	Camk2a	chr18:61085285-61147806	WT	Mut	OK	1.62113	0.531457	-1.60898	-5.3418	5e-05	0.000148577	yes
Cacna1i	Cacna1i	Cacna1i	chr15:80117667-80228722	WT	Mut	OK	1.52471	0.501752	-1.60349	-6.5569	5e-05	0.000148577	yes
Ypel3	Ypel3	Ypel3	chr7:133920488-133924028	WT	Mut	OK	340.55	112.177	-1.60209	-8.81728	5e-05	0.000148577	yes
2015-03-03	2015-03-03	2015-03-03	chr18:56921369-57085202	WT	Mut	OK	1.68024	0.553876	-1.60103	-3.664	5e-05	0.000148577	yes
Ube2h	Ube2h	Ube2h	chr6:30161288-30254539	WT	Mut	OK	100.213	33.1231	-1.59716	-7.94093	5e-05	0.000148577	yes
Sema4b	Sema4b	Sema4b	chr7:87331726-87371410	WT	Mut	OK	96.4806	31.9387	-1.59493	-7.91318	5e-05	0.000148577	yes
Tsc22d3	Tsc22d3	Tsc22d3	chrX:137074067-137135061	WT	Mut	OK	142.04	47.0287	-1.59469	-8.79277	5e-05	0.000148577	yes
Fgd3	Fgd3	Fgd3	chr13:49358478-49404577	WT	Mut	OK	38.0335	12.593	-1.59465	-8.52949	5e-05	0.000148577	yes
Dcaf6	Dcaf6	Dcaf6	chr1:167259631-167390594	WT	Mut	OK	25.3691	8.41031	-1.59284	-8.7827	5e-05	0.000148577	yes
Txndc11	Txndc11	Txndc11	chr16:11066390-11134625	WT	Mut	OK	149.232	49.4941	-1.59223	-4.16405	5e-05	0.000148577	yes
Cd86	Cd86	Cd86	chr16:36603954-36666163	WT	Mut	OK	2.71205	0.90013	-1.59118	-5.56005	5e-05	0.000148577	yes
Tsga10	Tsga10	Tsga10	chr1:37811620-37921924	WT	Mut	OK	5.85012	1.94501	-1.58869	-7.67389	5e-05	0.000148577	yes
Apobec1	Apobec1	Apobec1	chr6:122527809-122552462	WT	Mut	OK	126.933	42.4316	-1.58085	-7.85117	5e-05	0.000148577	yes
Rasgrp3	Rasgrp3	Rasgrp3	chr17:75835244-75928393	WT	Mut	OK	7.41864	2.48049	-1.58053	-8.2359	5e-05	0.000148577	yes
Sorcs2	Sorcs2	Sorcs2	chr5:36359829-36740788	WT	Mut	OK	19.5575	6.54034	-1.58028	-8.3887	5e-05	0.000148577	yes
Acyp2	Acyp2	Acyp2	chr11:30405991-30549396	WT	Mut	OK	9.01372	3.01597	-1.5795	-4.73237	5e-05	0.000148577	yes
Slc25a27	Slc25a27	Slc25a27	chr17:43778848-43803964	WT	Mut	OK	5.867	1.964	-1.57883	-6.8491	5e-05	0.000148577	yes
Cyp4f18	Cyp4f18	Cyp4f18	chr8:74512380-74533525	WT	Mut	OK	16.2054	5.42596	-1.57853	-7.52698	5e-05	0.000148577	yes
Rrm2b	Rrm2b	Rrm2b	chr15:37853707-37890810	WT	Mut	OK	101.042	33.9147	-1.57498	-7.84922	5e-05	0.000148577	yes
Prkcz	Prkcz	Prkcz	chr4:154634228-154735500	WT	Mut	OK	4.26136	1.43808	-1.56717	-6.99333	5e-05	0.000148577	yes
Rapgefl1	Rapgefl1	Rapgefl1	chr11:98698098-98714319	WT	Mut	OK	63.4957	21.4514	-1.56558	-8.6246	5e-05	0.000148577	yes
Klf2	Klf2	Klf2	chr8:74842960-74845553	WT	Mut	OK	140.053	47.4547	-1.56135	-8.41009	5e-05	0.000148577	yes
Card6	Card6	Card6	chr15:5047438-5058533	WT	Mut	OK	24.124	8.18856	-1.55878	-8.35517	5e-05	0.000148577	yes
Fbxo32	Fbxo32	Fbxo32	chr15:58007433-58046447	WT	Mut	OK	5.31505	1.8045	-1.55848	-8.27153	5e-05	0.000148577	yes
Il12a	Il12a	Il12a	chr3:68494565-68502469	WT	Mut	OK	96.7809	33.0064	-1.55197	-8.27668	5e-05	0.000148577	yes
Mlxip	Mlxip	Mlxip	chr5:123844827-123907940	WT	Mut	OK	112.376	38.3976	-1.54924	-7.61604	5e-05	0.000148577	yes
Cytip	Cytip	Cytip	chr2:57981549-58012533	WT	Mut	OK	103.169	35.4147	-1.54259	-7.70895	5e-05	0.000148577	yes
Tspyl2	Tspyl2	Tspyl2	chrX:148771394-148777027	WT	Mut	OK	36.1601	12.429	-1.54069	-8.16782	5e-05	0.000148577	yes
Cdyl2	Cdyl2	Cdyl2	chr8:119092623-119256891	WT	Mut	OK	8.03195	2.76903	-1.53637	-8.73268	5e-05	0.000148577	yes
Neil1	Neil1	Neil1	chr9:56991062-56994841	WT	Mut	OK	194.847	67.1869	-1.53609	-8.42041	5e-05	0.000148577	yes
Jhdm1d	Jhdm1d	Jhdm1d	chr6:39068471-39156772	WT	Mut	OK	23.0373	7.94609	-1.53566	-8.45027	5e-05	0.000148577	yes
Gm12505	Gm12505	Gm12505	chr4:55423314-55431714	WT	Mut	OK	8.05987	2.784	-1.5336	-4.87924	5e-05	0.000148577	yes
Endou	Endou	Endou	chr15:97541449-97561836	WT	Mut	OK	94.7234	32.8968	-1.52577	-8.42966	5e-05	0.000148577	yes
Tacstd2	Tacstd2	Tacstd2	chr6:67484052-67485816	WT	Mut	OK	2.55716	0.890918	-1.52118	-4.00356	5e-05	0.000148577	yes
Zfp874b	Zfp874b	Zfp874b	chr13:67572448-67585189	WT	Mut	OK	8.3789	2.92132	-1.52014	-7.88262	5e-05	0.000148577	yes
Nr3c2	Nr3c2	Nr3c2	chr8:79426406-79767538	WT	Mut	OK	0.582522	0.203246	-1.51908	-3.52061	5e-05	0.000148577	yes
Hip1r	Hip1r	Hip1r	chr5:124423636-124453224	WT	Mut	OK	58.156	20.296	-1.51873	-7.85804	5e-05	0.000148577	yes
Spns3	Spns3	Spns3	chr11:72311657-72363748	WT	Mut	OK	175.447	61.6042	-1.50994	-7.47258	5e-05	0.000148577	yes
Ccr7	Ccr7	Ccr7	chr11:99005512-99016391	WT	Mut	OK	58.8043	20.7338	-1.50394	-7.94117	5e-05	0.000148577	yes
Fcrlb	Fcrlb	Fcrlb	chr1:172837403-172843072	WT	Mut	OK	4.2308	1.49395	-1.5018	-4.10037	5e-05	0.000148577	yes
Dennd3	Dennd3	Dennd3	chr15:73342989-73402672	WT	Mut	OK	15.1656	5.37271	-1.49708	-8.80788	5e-05	0.000148577	yes
Prkce	Prkce	Prkce	chr17:86567124-87057259	WT	Mut	OK	26.2775	9.32019	-1.4954	-8.14417	5e-05	0.000148577	yes
Olfm4	Olfm4	Olfm4	chr14:80400108-80421737	WT	Mut	OK	19.0695	6.76466	-1.49518	-7.49766	5e-05	0.000148577	yes
Mapk1ip1	Mapk1ip1	Mapk1ip1	chr7:146027500-146037950	WT	Mut	OK	33.0788	11.7538	-1.49278	-8.17506	5e-05	0.000148577	yes
H2-K2	H2-K2	H2-K2	chr17:34111603-34115736	WT	Mut	OK	18.2468	6.4926	-1.49077	-7.07711	5e-05	0.000148577	yes
Tnfaip3	Tnfaip3	Tnfaip3	chr10:18720716-18735216	WT	Mut	OK	41.6907	14.8907	-1.48532	-8.1995	5e-05	0.000148577	yes
Cd79a	Cd79a	Cd79a	chr7:25682529-25687216	WT	Mut	OK	1745.69	623.756	-1.48475	-7.38959	5e-05	0.000148577	yes
BC030307	BC030307	BC030307	chr10:86168555-86239588	WT	Mut	OK	4.40702	1.57661	-1.48298	-5.92832	5e-05	0.000148577	yes
Nacad	Nacad	Nacad	chr11:6497825-6506057	WT	Mut	OK	1.37551	0.492653	-1.48133	-5.07637	5e-05	0.000148577	yes
Brwd1	Brwd1	Brwd1	chr16:96213698-96304035	WT	Mut	OK	35.7074	12.7997	-1.48012	-5.98035	5e-05	0.000148577	yes
Trim11	Trim11	Trim11	chr11:58791617-58804960	WT	Mut	OK	126.631	45.6074	-1.4733	-7.60484	5e-05	0.000148577	yes
Wdfy3	Wdfy3	Wdfy3	chr5:102261971-102498940	WT	Mut	OK	5.43965	1.96151	-1.47155	-8.65654	5e-05	0.000148577	yes
Oas1b	Oas1b	Oas1b	chr5:121262643-121274169	WT	Mut	OK	14.3698	5.1821	-1.47143	-7.22202	5e-05	0.000148577	yes
Snx29	Snx29	Snx29	chr16:11322996-11755566	WT	Mut	OK	20.6339	7.45201	-1.46931	-8.32054	5e-05	0.000148577	yes
Nr6a1	Nr6a1	Nr6a1	chr2:38578893-38781981	WT	Mut	OK	1.60057	0.57817	-1.46902	-5.64129	5e-05	0.000148577	yes
Camp	Camp	Camp	chr9:109749890-109751970	WT	Mut	OK	579.974	209.555	-1.46866	-8.11808	5e-05	0.000148577	yes
Bcl3	Bcl3	Bcl3	chr7:20393810-20408104	WT	Mut	OK	17.5562	6.34496	-1.4683	-7.0384	5e-05	0.000148577	yes
Sec31b	Sec31b	Sec31b	chr19:44591446-44620338	WT	Mut	OK	1.61711	0.586024	-1.46438	-4.91273	5e-05	0.000148577	yes
Traf5	Traf5	Traf5	chr1:193821087-193916445	WT	Mut	OK	37.1943	13.5366	-1.45822	-8.4803	5e-05	0.000148577	yes
Zhx2	Zhx2	Zhx2	chr15:57526221-57671387	WT	Mut	OK	14.6839	5.36305	-1.45311	-8.38932	5e-05	0.000148577	yes
Klhl24	Klhl24	Klhl24	chr16:20097626-20127817	WT	Mut	OK	118.019	43.1436	-1.4518	-7.26068	5e-05	0.000148577	yes
Zfp619	Zfp619	Zfp619	chr7:46773135-46795785	WT	Mut	OK	3.22506	1.17909	-1.45164	-6.69585	5e-05	0.000148577	yes
Snx33	Snx33	Snx33	chr9:56765006-56776178	WT	Mut	OK	15.2435	5.58048	-1.44973	-8.36952	5e-05	0.000148577	yes
Rapgef3	Rapgef3	Rapgef3	chr15:97575200-97598097	WT	Mut	OK	17.1718	6.28828	-1.4493	-8.38918	5e-05	0.000148577	yes
Fam109a	Fam109a	Fam109a	chr5:122299036-122304608	WT	Mut	OK	5.37041	1.9677	-1.44852	-5.6073	5e-05	0.000148577	yes
Eaf2	Eaf2	Eaf2	chr16:36792969-36874912	WT	Mut	OK	24.2459	8.8882	-1.44778	-5.40433	5e-05	0.000148577	yes
Diras2	Diras2	Diras2	chr13:52599743-52626205	WT	Mut	OK	9.91195	3.63809	-1.44599	-7.72981	5e-05	0.000148577	yes
Dusp16	Dusp16	Dusp16	chr6:134665490-134742646	WT	Mut	OK	7.10254	2.6081	-1.44534	-7.42752	5e-05	0.000148577	yes
Syk	Syk	Syk	chr13:52678805-52744161	WT	Mut	OK	581.209	213.685	-1.44357	-7.1531	5e-05	0.000148577	yes
Hist1h2bc	Hist1h2bc	Hist1h2bc	chr13:23776067-23784349	WT	Mut	OK	9.83854	3.61841	-1.44309	-4.35798	5e-05	0.000148577	yes
Rhoh	Rhoh	Rhoh	chr5:66254807-66287939	WT	Mut	OK	91.6952	33.7646	-1.44133	-7.18892	5e-05	0.000148577	yes
Oas2	Oas2	Oas2	chr5:121180341-121199857	WT	Mut	OK	3.709	1.36649	-1.44055	-6.25052	5e-05	0.000148577	yes
Ets2	Ets2	Ets2	chr16:95924013-95942656	WT	Mut	OK	25.0158	9.22493	-1.43923	-8.5765	5e-05	0.000148577	yes
Zkscan16	Zkscan16	Zkscan16	chr4:58956499-58971227	WT	Mut	OK	4.83645	1.78514	-1.43791	-6.30573	5e-05	0.000148577	yes
H2-DMb2	H2-DMb2	H2-DMb2	chr17:34282360-34288040	WT	Mut	OK	23.2532	8.58281	-1.43791	-6.28282	5e-05	0.000148577	yes
Dusp6	Dusp6	Dusp6	chr10:98725864-98730123	WT	Mut	OK	91.2176	33.6817	-1.43735	-7.93098	5e-05	0.000148577	yes
Nfkbie	Nfkbie	Nfkbie	chr17:45692664-45700117	WT	Mut	OK	77.0633	28.4656	-1.43683	-7.85792	5e-05	0.000148577	yes
Atp10d	Atp10d	Atp10d	chr5:72594567-72690010	WT	Mut	OK	12.1885	4.50316	-1.43651	-8.52146	5e-05	0.000148577	yes
Unc5cl	Unc5cl	Unc5cl	chr17:48594225-48608009	WT	Mut	OK	4.34414	1.60759	-1.43417	-5.71511	5e-05	0.000148577	yes
Abca6	Abca6	Abca6	chr11:110038135-110113090	WT	Mut	OK	1.82905	0.677537	-1.43272	-3.68733	5e-05	0.000148577	yes
Atg16l2	Atg16l2	Atg16l2	chr7:108438129-108450602	WT	Mut	OK	58.0183	21.5004	-1.43215	-7.67239	5e-05	0.000148577	yes
Ltb	Ltb	Ltb	chr17:35331451-35333250	WT	Mut	OK	117.196	43.4586	-1.43121	-8.55472	5e-05	0.000148577	yes
Stk3	Stk3	Stk3	chr15:34805253-35085561	WT	Mut	OK	24.2551	9.00076	-1.43017	-8.4724	5e-05	0.000148577	yes
Nfkbia	Nfkbia	Nfkbia	chr12:56590395-56593634	WT	Mut	OK	227.278	84.4421	-1.42842	-7.09256	5e-05	0.000148577	yes
Cd22	Cd22	Cd22	chr7:31650422-31665361	WT	Mut	OK	56.8699	21.1361	-1.42796	-7.07252	5e-05	0.000148577	yes
Ccbl1	Ccbl1	Ccbl1	chr2:30040650-30061219	WT	Mut	OK	8.26681	3.07401	-1.42721	-6.27872	5e-05	0.000148577	yes
Gadd45g	Gadd45g	Gadd45g	chr13:51942043-51943843	WT	Mut	OK	33.6666	12.5279	-1.42617	-6.96946	5e-05	0.000148577	yes
Mterfd3	Mterfd3	Mterfd3	chr10:84582177-84590772	WT	Mut	OK	28.1188	10.4967	-1.4216	-7.91589	5e-05	0.000148577	yes
Cd37	Cd37	Cd37	chr7:52489001-52494209	WT	Mut	OK	796.154	297.316	-1.42105	-7.11213	5e-05	0.000148577	yes
Tk2	Tk2	Tk2	chr8:106750590-106772458	WT	Mut	OK	44.869	16.7711	-1.41974	-7.54661	5e-05	0.000148577	yes
Slc25a53	Slc25a53	Slc25a53	chrX:133515654-133572841	WT	Mut	OK	26.0651	9.77384	-1.41512	-6.48421	5e-05	0.000148577	yes
Prom1	Prom1	Prom1	chr5:44384860-44492975	WT	Mut	OK	1.34232	0.503859	-1.41363	-4.11686	5e-05	0.000148577	yes
Psme4	Psme4	Psme4	chr11:30671774-30780361	WT	Mut	OK	109.765	41.2024	-1.41361	-7.07119	5e-05	0.000148577	yes
Edaradd	Edaradd	Edaradd	chr13:12563475-12612717	WT	Mut	OK	10.0155	3.77446	-1.40788	-8.41499	5e-05	0.000148577	yes
Dusp5	Dusp5	Dusp5	chr19:53603807-53615812	WT	Mut	OK	34.0037	12.8412	-1.40491	-6.96485	5e-05	0.000148577	yes
D130040H23Rik	D130040H23Rik	D130040H23Rik	chr8:71794978-71827274	WT	Mut	OK	4.40881	1.66506	-1.40482	-5.43995	5e-05	0.000148577	yes
Gm10069	Gm10069	Gm10069	chr6:128388774-128476738	WT	Mut	OK	1.16325	0.439407	-1.40454	-4.14519	5e-05	0.000148577	yes
Casp4	Casp4	Casp4	chr9:5308859-5336791	WT	Mut	OK	20.1111	7.59693	-1.4045	-7.28815	5e-05	0.000148577	yes
Btla	Btla	Btla	chr16:45224449-45253008	WT	Mut	OK	22.63	8.55801	-1.40289	-8.28729	5e-05	0.000148577	yes
Gm4791	Gm4791	Gm4791	chr9:46806823-46811943	WT	Mut	OK	2.94611	1.11585	-1.40067	-3.30999	5e-05	0.000148577	yes
Prkcg	Prkcg	Prkcg	chr7:3303657-3331005	WT	Mut	OK	22.5114	8.52809	-1.40036	-7.89317	5e-05	0.000148577	yes
Stk38l	Stk38l	Stk38l	chr6:146673451-146727336	WT	Mut	OK	17.3932	6.60605	-1.39666	-8.31395	5e-05	0.000148577	yes
Gstm7	Gstm7	Gstm7	chr3:107729251-107734663	WT	Mut	OK	4.72307	1.79678	-1.39431	-4.49839	5e-05	0.000148577	yes
Mxd4	Mxd4	Mxd4	chr5:34519228-34530359	WT	Mut	OK	132.143	50.316	-1.39301	-7.4787	5e-05	0.000148577	yes
Acrbp	Acrbp	Acrbp	chr6:124999944-125013283	WT	Mut	OK	24.8485	9.4627	-1.39284	-6.98529	5e-05	0.000148577	yes
Filip1l	Filip1l	Filip1l	chr16:57302112-57606980	WT	Mut	OK	35.016	13.3558	-1.39055	-7.15461	5e-05	0.000148577	yes
Aff1	Aff1	Aff1	chr5:104183180-104284341	WT	Mut	OK	125.112	47.7225	-1.39048	-7.00835	5e-05	0.000148577	yes
Unc13a	Unc13a	Unc13a	chr8:74150611-74195656	WT	Mut	OK	0.489076	0.186976	-1.3872	-3.96187	5e-05	0.000148577	yes
Nuak2	Nuak2	Nuak2	chr1:134212701-134230065	WT	Mut	OK	12.4206	4.7544	-1.3854	-7.26734	5e-05	0.000148577	yes
Zfp429	Zfp429	Zfp429	chr13:67490264-67500703	WT	Mut	OK	10.5701	4.04608	-1.38539	-6.66244	5e-05	0.000148577	yes
Il4ra	Il4ra	Il4ra	chr7:132695795-132722988	WT	Mut	OK	19.5134	7.47971	-1.38341	-7.35117	5e-05	0.000148577	yes
Zfp874a	Zfp874a	Zfp874a	chr13:67541366-67552560	WT	Mut	OK	5.75757	2.20723	-1.38322	-6.48686	5e-05	0.000148577	yes
Gadd45a	Gadd45a	Gadd45a	chr6:66985089-67030646	WT	Mut	OK	38.9106	14.9818	-1.37695	-6.96578	5e-05	0.000148577	yes
Tnks1bp1	Tnks1bp1	Tnks1bp1	chr2:84890616-84913205	WT	Mut	OK	13.624	5.24844	-1.37619	-8.22994	5e-05	0.000148577	yes
Dennd6b	Dennd6b	Dennd6b	chr15:89012642-89026905	WT	Mut	OK	9.44546	3.63923	-1.37599	-7.45522	5e-05	0.000148577	yes
Brdt	Brdt	Brdt	chr5:107760212-107816077	WT	Mut	OK	2.58462	1.00025	-1.36959	-5.71282	5e-05	0.000148577	yes
Casp9	Casp9	Casp9	chr4:141349526-141381918	WT	Mut	OK	20.311	7.86087	-1.3695	-7.9923	5e-05	0.000148577	yes
Arhgap24	Arhgap24	Arhgap24	chr5:102910409-103326956	WT	Mut	OK	12.6602	4.89989	-1.36947	-7.52468	5e-05	0.000148577	yes
Myo1c	Myo1c	Myo1c	chr11:75465010-75488136	WT	Mut	OK	225.619	87.4024	-1.36814	-6.91538	5e-05	0.000148577	yes
F9	F9	F9	chrX:57252640-57283935	WT	Mut	OK	0.914104	0.354525	-1.36647	-3.34396	5e-05	0.000148577	yes
5830428M24Rik	5830428M24Rik	5830428M24Rik	chr12:70565773-70576537	WT	Mut	OK	11.414	4.42934	-1.36564	-5.51626	5e-05	0.000148577	yes
Bcl2l1	Bcl2l1	Bcl2l1	chr2:152606403-152657418	WT	Mut	OK	134.69	52.3388	-1.36369	-6.76327	5e-05	0.000148577	yes
Tram2	Tram2	Tram2	chr1:20991477-21069306	WT	Mut	OK	16.9523	6.58811	-1.36354	-6.40494	5e-05	0.000148577	yes
Lrrc15	Lrrc15	Lrrc15	chr16:30269387-30283340	WT	Mut	OK	0.570525	0.222094	-1.36112	-3.58155	5e-05	0.000148577	yes
Mtss1	Mtss1	Mtss1	chr15:58772788-58913581	WT	Mut	OK	150.88	58.8601	-1.35804	-6.78591	5e-05	0.000148577	yes
Mettl20	Mettl20	Mettl20	chr6:149090034-149099692	WT	Mut	OK	10.8164	4.22196	-1.35723	-6.02505	5e-05	0.000148577	yes
Tmem63b	Tmem63b	Tmem63b	chr17:45797125-45823167	WT	Mut	OK	14.9121	5.82108	-1.35713	-7.39148	5e-05	0.000148577	yes
Crebrf	Crebrf	Crebrf	chr17:26852594-26913571	WT	Mut	OK	21.3722	8.34328	-1.35705	-7.41308	5e-05	0.000148577	yes
Usp35	Usp35	Usp35	chr7:104457889-104474474	WT	Mut	OK	3.2991	1.2884	-1.35649	-5.56451	5e-05	0.000148577	yes
Chi3l3	Chi3l3	Chi3l3	chr3:105950471-105970482	WT	Mut	OK	163.964	64.0597	-1.35589	-6.7049	5e-05	0.000148577	yes
Dgkd	Dgkd	Dgkd	chr1:89749861-89841064	WT	Mut	OK	295.793	115.731	-1.35381	-6.75405	5e-05	0.000148577	yes
Slc7a8	Slc7a8	Slc7a8	chr14:55341051-55400723	WT	Mut	OK	0.818362	0.320225	-1.35365	-3.55823	5e-05	0.000148577	yes
Il21r	Il21r	Il21r	chr7:132746942-132777084	WT	Mut	OK	24.617	9.6476	-1.35141	-7.84006	5e-05	0.000148577	yes
Ptgs1	Ptgs1	Ptgs1	chr2:36085945-36107789	WT	Mut	OK	2.13137	0.835622	-1.35086	-4.49322	5e-05	0.000148577	yes
Bach2	Bach2	Bach2	chr4:32504409-32673083	WT	Mut	OK	174.003	68.2398	-1.35043	-6.608	5e-05	0.000148577	yes
Cecr2	Cecr2	Cecr2	chr6:120616438-120721209	WT	Mut	OK	227.028	89.0815	-1.34967	-6.69763	5e-05	0.000148577	yes
Chst3	Chst3	Chst3	chr10:59644275-59682008	WT	Mut	OK	187.296	73.5475	-1.34857	-6.74838	5e-05	0.000148577	yes
Narf	Narf	Narf	chr11:121098549-121117170	WT	Mut	OK	44.8658	17.6378	-1.34694	-7.41831	5e-05	0.000148577	yes
Ivd	Ivd	Ivd	chr2:118687735-118707093	WT	Mut	OK	97.2106	38.3272	-1.34274	-7.3707	5e-05	0.000148577	yes
2210039B01Rik	2210039B01Rik	2210039B01Rik	chr12:74649469-74652973	WT	Mut	OK	9.47444	3.74307	-1.33982	-5.01114	5e-05	0.000148577	yes
Dgka	Dgka	Dgka	chr10:128143313-128181112	WT	Mut	OK	82.509	32.614	-1.33906	-6.57784	5e-05	0.000148577	yes
Leng9	Leng9	Leng9	chr7:4099784-4101474	WT	Mut	OK	5.55076	2.19904	-1.33581	-4.96932	5e-05	0.000148577	yes
2810013P06Rik	2810013P06Rik	2810013P06Rik	chr8:125566474-125568502	WT	Mut	OK	23.3811	9.26428	-1.33559	-7.36799	5e-05	0.000148577	yes
Kifc2	Kifc2	Kifc2	chr15:76491070-76498626	WT	Mut	OK	2.79539	1.10844	-1.33451	-5.06296	5e-05	0.000148577	yes
Csrnp2	Csrnp2	Csrnp2	chr15:100310000-100325670	WT	Mut	OK	5.06428	2.01053	-1.33278	-6.31226	5e-05	0.000148577	yes
Gm684	Gm684	Gm684	chr9:51078362-51086659	WT	Mut	OK	5.32924	2.12109	-1.32913	-4.43055	5e-05	0.000148577	yes
Csf1	Csf1	Csf1	chr3:107543965-107563387	WT	Mut	OK	4.27582	1.70348	-1.32771	-6.05222	5e-05	0.000148577	yes
Fam63b	Fam63b	Fam63b	chr9:70446820-70504981	WT	Mut	OK	57.6145	22.9545	-1.32765	-6.62591	5e-05	0.000148577	yes
5031414D18Rik	5031414D18Rik	5031414D18Rik	chr14:75415833-75452339	WT	Mut	OK	44.5272	17.7508	-1.3268	-7.12761	5e-05	0.000148577	yes
Klc4	Klc4	Klc4	chr17:46767579-46782093	WT	Mut	OK	23.1915	9.25153	-1.32583	-7.4219	5e-05	0.000148577	yes
Slco2b1	Slco2b1	Slco2b1	chr7:106806313-106859850	WT	Mut	OK	0.698408	0.278867	-1.32449	-3.4131	5e-05	0.000148577	yes
Slc12a6	Slc12a6	Slc12a6	chr2:112106470-112208184	WT	Mut	OK	167.868	67.0478	-1.32406	-6.44777	5e-05	0.000148577	yes
Atp6v0a1	Atp6v0a1	Atp6v0a1	chr11:100870765-100925031	WT	Mut	OK	12.5907	5.04759	-1.31869	-7.30515	5e-05	0.000148577	yes
Rnf111	Rnf111	Rnf111	chr9:70273235-70351532	WT	Mut	OK	45.0303	18.0764	-1.31679	-7.26454	5e-05	0.000148577	yes
Rab30	Rab30	Rab30	chr7:99890223-99985627	WT	Mut	OK	1.54294	0.620387	-1.31444	-3.34277	5e-05	0.000148577	yes
Rgag4	Rgag4	Rgag4	chrX:99044723-99287394	WT	Mut	OK	13.9113	5.59429	-1.31423	-6.17387	5e-05	0.000148577	yes
E330020D12Rik	E330020D12Rik	E330020D12Rik	chr1:155251315-155261363	WT	Mut	OK	10.0511	4.04614	-1.31274	-6.65923	5e-05	0.000148577	yes
B4galt1	B4galt1	B4galt1	chr4:40751614-40801570	WT	Mut	OK	119.69	48.1892	-1.31252	-6.55391	5e-05	0.000148577	yes
Snx8	Snx8	Snx8	chr5:140816256-140865201	WT	Mut	OK	48.5414	19.5781	-1.30998	-7.00962	5e-05	0.000148577	yes
Zfp821	Zfp821	Zfp821	chr8:112229448-112248832	WT	Mut	OK	37.161	15.0328	-1.30567	-7.74152	5e-05	0.000148577	yes
Bsdc1	Bsdc1	Bsdc1	chr4:129138922-129165676	WT	Mut	OK	36.3241	14.7299	-1.30217	-6.94573	5e-05	0.000148577	yes
Trp53inp2	Trp53inp2	Trp53inp2	chr2:155207591-155215583	WT	Mut	OK	20.6356	8.36915	-1.30199	-7.64226	5e-05	0.000148577	yes
Cd46	Cd46	Cd46	chr1:196868093-196918442	WT	Mut	OK	3.21727	1.30518	-1.30159	-3.51624	5e-05	0.000148577	yes
BC094916	BC094916	BC094916	chr1:175451441-175466088	WT	Mut	OK	34.9155	14.1779	-1.30022	-7.41109	5e-05	0.000148577	yes
Car1	Car1	Car1	chr3:14766213-14808365	WT	Mut	OK	3.03488	1.23273	-1.29978	-3.48627	5e-05	0.000148577	yes
Itpkc	Itpkc	Itpkc	chr7:27992188-28013616	WT	Mut	OK	7.52527	3.06111	-1.29769	-6.42423	5e-05	0.000148577	yes
Zfp2	Zfp2	Zfp2	chr11:50712213-50729663	WT	Mut	OK	2.41012	0.980659	-1.29728	-4.78786	5e-05	0.000148577	yes
2900076A07Rik	2900076A07Rik	2900076A07Rik	chr7:88668435-88676384	WT	Mut	OK	9.6996	3.95291	-1.29501	-4.50531	5e-05	0.000148577	yes
Spin1	Spin1	Spin1	chr13:51196266-51247915	WT	Mut	OK	156.056	63.6864	-1.29301	-5.09553	5e-05	0.000148577	yes
Heatr2	Heatr2	Heatr2	chr5:139626176-139662459	WT	Mut	OK	41.2005	16.8319	-1.29146	-6.96409	5e-05	0.000148577	yes
St3gal1	St3gal1	St3gal1	chr15:66934436-67008444	WT	Mut	OK	36.6525	14.9772	-1.29115	-7.13219	5e-05	0.000148577	yes
Hspbap1	Hspbap1	Hspbap1	chr16:35770471-35828548	WT	Mut	OK	7.10063	2.90207	-1.29086	-6.70299	5e-05	0.000148577	yes
C1galt1	C1galt1	C1galt1	chr6:7795223-7822042	WT	Mut	OK	191.12	78.1686	-1.28981	-6.43087	5e-05	0.000148577	yes
E330033B04Rik	E330033B04Rik	E330033B04Rik	chr15:96098994-96105706	WT	Mut	OK	1.44425	0.590885	-1.28937	-5.04913	5e-05	0.000148577	yes
Fchsd2	Fchsd2	Fchsd2	chr7:108257288-108432919	WT	Mut	OK	26.7102	10.9286	-1.28928	-6.92534	5e-05	0.000148577	yes
Pik3ip1	Pik3ip1	Pik3ip1	chr11:3230733-3242974	WT	Mut	OK	44.506	18.2176	-1.28867	-7.21753	5e-05	0.000148577	yes
Ttc38	Ttc38	Ttc38	chr15:85662733-85689252	WT	Mut	OK	11.8018	4.83504	-1.28741	-7.11009	5e-05	0.000148577	yes
Zfp456	Zfp456	Zfp456	chr13:67464519-67476699	WT	Mut	OK	5.35928	2.19717	-1.28639	-6.29879	5e-05	0.000148577	yes
Dok3	Dok3	Dok3	chr13:55624595-55629899	WT	Mut	OK	408.749	167.759	-1.28483	-6.32509	5e-05	0.000148577	yes
G530011O06Rik	G530011O06Rik	G530011O06Rik	chrX:166123178-166428729	WT	Mut	OK	12.4555	5.11481	-1.28403	-4.25881	5e-05	0.000148577	yes
2610008E11Rik	2610008E11Rik	2610008E11Rik	chr10:78527118-78560345	WT	Mut	OK	19.0955	7.84713	-1.28299	-6.81509	5e-05	0.000148577	yes
Lmbrd1	Lmbrd1	Lmbrd1	chr1:24685382-24823146	WT	Mut	OK	15.3685	6.32124	-1.28169	-7.63345	5e-05	0.000148577	yes
Slc36a4	Slc36a4	Slc36a4	chr9:15514212-15543233	WT	Mut	OK	22.6613	9.32503	-1.28105	-6.89401	5e-05	0.000148577	yes
Tead2	Tead2	Tead2	chr7:52471122-52488989	WT	Mut	OK	2.19652	0.904279	-1.28038	-3.7739	5e-05	0.000148577	yes
Zfp36	Zfp36	Zfp36	chr7:29161802-29164247	WT	Mut	OK	301.958	124.439	-1.2789	-6.37233	5e-05	0.000148577	yes
Bcl7a	Bcl7a	Bcl7a	chr5:123794456-123824092	WT	Mut	OK	434.542	179.135	-1.27845	-6.38596	5e-05	0.000148577	yes
Pyhin1	Pyhin1	Pyhin1	chr1:175560989-175578059	WT	Mut	OK	140.065	57.8777	-1.27501	-6.37761	5e-05	0.000148577	yes
Sat1	Sat1	Sat1	chrX:151647681-151650952	WT	Mut	OK	165.353	68.3955	-1.27358	-6.95462	5e-05	0.000148577	yes
Adamts6	Adamts6	Adamts6	chr13:105077952-105284843	WT	Mut	OK	5.21389	2.16148	-1.27034	-6.45686	5e-05	0.000148577	yes
Lmbr1l	Lmbr1l	Lmbr1l	chr15:98734351-98748529	WT	Mut	OK	53.3109	22.1448	-1.26746	-7.12388	5e-05	0.000148577	yes
4930523C07Rik	4930523C07Rik	4930523C07Rik	chr1:161974510-162008717	WT	Mut	OK	103.433	42.9969	-1.2664	-5.53414	5e-05	0.000148577	yes
2810002D19Rik	2810002D19Rik	2810002D19Rik	chr2:94246863-94251837	WT	Mut	OK	20.1079	8.36281	-1.26571	-6.30468	5e-05	0.000148577	yes
Zbtb10	Zbtb10	Zbtb10	chr3:9250566-9285332	WT	Mut	OK	8.06505	3.35494	-1.2654	-7.27365	5e-05	0.000148577	yes
Ccm2	Ccm2	Ccm2	chr11:6446889-6496764	WT	Mut	OK	191.504	79.6679	-1.2653	-6.31646	5e-05	0.000148577	yes
1110018G07Rik	1110018G07Rik	1110018G07Rik	chr12:86259098-86311836	WT	Mut	OK	78.7707	32.7905	-1.26438	-6.31072	5e-05	0.000148577	yes
Cnp	Cnp	Cnp	chr11:100436252-100443053	WT	Mut	OK	681.014	283.697	-1.26333	-6.31128	5e-05	0.000148577	yes
Ccrl2	Ccrl2	Ccrl2	chr9:110957338-110959774	WT	Mut	OK	3.77049	1.57156	-1.26255	-4.48588	5e-05	0.000148577	yes
Akap12	Akap12	Akap12	chr10:5987069-6080212	WT	Mut	OK	179.286	74.9197	-1.25884	-6.29698	5e-05	0.000148577	yes
Pou2f2	Pou2f2	Pou2f2	chr7:25876133-25917479	WT	Mut	OK	19.6845	8.23223	-1.25771	-7.27818	5e-05	0.000148577	yes
C920009B18Rik	C920009B18Rik	C920009B18Rik	chr10:21878414-22093945	WT	Mut	OK	7.25858	3.03609	-1.25748	-6.27709	5e-05	0.000148577	yes
Myb	Myb	Myb	chr10:20844735-20880790	WT	Mut	OK	537.03	224.857	-1.256	-6.29156	5e-05	0.000148577	yes
Ngp	Ngp	Ngp	chr9:110322311-110325516	WT	Mut	OK	914.462	382.91	-1.25592	-6.2881	5e-05	0.000148577	yes
Itpr2	Itpr2	Itpr2	chr6:146056820-146450745	WT	Mut	OK	28.7657	12.0487	-1.25548	-6.27344	5e-05	0.000148577	yes
Pafah1b3	Pafah1b3	Pafah1b3	chr7:26080067-26082974	WT	Mut	OK	651.053	272.782	-1.25503	-6.26808	5e-05	0.000148577	yes
Spag1	Spag1	Spag1	chr15:36109284-36164932	WT	Mut	OK	3.43637	1.44342	-1.25139	-5.30482	5e-05	0.000148577	yes
Dnase1l2	Dnase1l2	Dnase1l2	chr17:24577712-24580046	WT	Mut	OK	4.01653	1.68756	-1.25101	-3.82101	5e-05	0.000148577	yes
Zfp710	Zfp710	Zfp710	chr7:87169699-87237637	WT	Mut	OK	57.0036	23.9566	-1.25063	-6.28535	5e-05	0.000148577	yes
Adck3	Adck3	Adck3	chr1:181891219-182126151	WT	Mut	OK	7.80921	3.28341	-1.24998	-5.70278	5e-05	0.000148577	yes
Klk1b22	Klk1b22	Klk1b22	chr7:51368052-51372246	WT	Mut	OK	35.8034	15.0546	-1.24989	-6.09248	5e-05	0.000148577	yes
Foxo1	Foxo1	Foxo1	chr3:52072258-52154031	WT	Mut	OK	103.558	43.574	-1.24891	-6.24395	5e-05	0.000148577	yes
Asb13	Asb13	Asb13	chr13:3633277-3651025	WT	Mut	OK	17.5486	7.38774	-1.24815	-6.81572	5e-05	0.000148577	yes
Entpd7	Entpd7	Entpd7	chr19:43764178-43827490	WT	Mut	OK	7.35486	3.10515	-1.24404	-3.78401	5e-05	0.000148577	yes
Socs5	Socs5	Socs5	chr17:87507018-87536925	WT	Mut	OK	11.3396	4.7876	-1.24399	-6.99629	5e-05	0.000148577	yes
Rasgef1b	Rasgef1b	Rasgef1b	chr5:99646438-99681946	WT	Mut	OK	1.14412	0.483155	-1.24368	-3.42062	5e-05	0.000148577	yes
Acp5	Acp5	Acp5	chr9:21931170-21940190	WT	Mut	OK	53.4489	22.6034	-1.24162	-7.21132	5e-05	0.000148577	yes
Sepp1	Sepp1	Sepp1	chr15:3220766-3230508	WT	Mut	OK	142.572	60.35	-1.24027	-6.17438	5e-05	0.000148577	yes
BC037704	BC037704	BC037704	chr19:43749667-43751660	WT	Mut	OK	2.05203	0.869124	-1.23942	-3.33896	5e-05	0.000148577	yes
Cd63	Cd63	Cd63	chr10:128345974-128349874	WT	Mut	OK	17.2376	7.30206	-1.23919	-5.22838	5e-05	0.000148577	yes
Arid5b	Arid5b	Arid5b	chr10:67558340-67741474	WT	Mut	OK	6.20183	2.62869	-1.23835	-6.4464	5e-05	0.000148577	yes
Sertad3	Sertad3	Sertad3	chr7:28258858-28262383	WT	Mut	OK	33.4114	14.1901	-1.23546	-6.59798	5e-05	0.000148577	yes
Foxp1	Foxp1	Foxp1	chr6:98875335-99385339	WT	Mut	OK	116.893	49.7154	-1.23342	-6.17502	5e-05	0.000148577	yes
Blk	Blk	Blk	chr14:63991673-64036024	WT	Mut	OK	225.85	96.1743	-1.23164	-6.16397	5e-05	0.000148577	yes
Trim2	Trim2	Trim2	chr3:83964360-84108697	WT	Mut	OK	5.76276	2.45655	-1.23012	-6.45107	5e-05	0.000148577	yes
Slc43a2	Slc43a2	Slc43a2	chr11:75345195-75391074	WT	Mut	OK	33.0024	14.1083	-1.22603	-6.04342	5e-05	0.000148577	yes
Il15	Il15	Il15	chr8:84855522-84926485	WT	Mut	OK	3.29079	1.41083	-1.22189	-3.12243	5e-05	0.000148577	yes
Abcc5	Abcc5	Abcc5	chr16:20331376-20426467	WT	Mut	OK	15.4009	6.60565	-1.22124	-5.06948	5e-05	0.000148577	yes
Klf13	Klf13	Klf13	chr7:71031236-71083801	WT	Mut	OK	76.3706	32.7598	-1.22109	-6.09891	5e-05	0.000148577	yes
Ppm1e	Ppm1e	Ppm1e	chr11:87040407-87172496	WT	Mut	OK	33.7502	14.478	-1.22103	-6.34664	5e-05	0.000148577	yes
Amigo1	Amigo1	Amigo1	chr3:107989252-107994695	WT	Mut	OK	15.7647	6.76319	-1.22092	-7.2999	5e-05	0.000148577	yes
Kalrn	Kalrn	Kalrn	chr16:33969158-34514113	WT	Mut	OK	0.878471	0.377568	-1.21826	-5.39177	5e-05	0.000148577	yes
Rbm12b1	Rbm12b1	Rbm12b1	chr4:12067263-12073892	WT	Mut	OK	4.9998	2.15109	-1.2168	-5.62359	5e-05	0.000148577	yes
Pla2g4b	Pla2g4b	Pla2g4b	chr2:119859168-119868768	WT	Mut	OK	11.3634	4.89002	-1.21648	-6.76679	5e-05	0.000148577	yes
Calcoco1	Calcoco1	Calcoco1	chr15:102537207-102552609	WT	Mut	OK	78.498	33.783	-1.21636	-6.01728	5e-05	0.000148577	yes
Cebpe	Cebpe	Cebpe	chr14:55329199-55331011	WT	Mut	OK	6.73238	2.90405	-1.21305	-4.34476	5e-05	0.000148577	yes
Zbtb4	Zbtb4	Zbtb4	chr11:69579413-69597528	WT	Mut	OK	6.39297	2.75903	-1.21233	-6.84074	5e-05	0.000148577	yes
Prss34	Prss34	Prss34	chr17:25435338-25437106	WT	Mut	OK	13.8655	5.99631	-1.20936	-5.28785	5e-05	0.000148577	yes
Sox4	Sox4	Sox4	chr13:29042598-29045551	WT	Mut	OK	130.029	56.2952	-1.20775	-5.99447	5e-05	0.000148577	yes
Plag1	Plag1	Plag1	chr4:3828304-3865552	WT	Mut	OK	1.15569	0.500692	-1.20676	-3.96776	5e-05	0.000148577	yes
Cacna2d1	Cacna2d1	Cacna2d1	chr5:15440508-15880329	WT	Mut	OK	7.09331	3.07348	-1.20659	-6.92961	5e-05	0.000148577	yes
Treml2	Treml2	Treml2	chr17:48439362-48451859	WT	Mut	OK	42.5084	18.4533	-1.20387	-6.23226	5e-05	0.000148577	yes
Ceacam1	Ceacam1	Ceacam1	chr7:26161837-26351436	WT	Mut	OK	25.1282	10.9114	-1.20347	-5.2948	5e-05	0.000148577	yes
Ear2	Ear2,Ear3	Ear2,Ear3	chr14:44680318-44681196	WT	Mut	OK	7.43028	3.22752	-1.20299	-3.50785	5e-05	0.000148577	yes
Ephx1	Ephx1	Ephx1	chr1:182919686-182947626	WT	Mut	OK	11.1435	4.84548	-1.20148	-5.66968	5e-05	0.000148577	yes
Heatr6	Heatr6	Heatr6	chr11:83567138-83597256	WT	Mut	OK	26.2879	11.4321	-1.20131	-6.56878	5e-05	0.000148577	yes
Lpxn	Lpxn	Lpxn	chr19:12873098-12908298	WT	Mut	OK	28.6344	12.4555	-1.20096	-6.72531	5e-05	0.000148577	yes
Hbp1	Hbp1	Hbp1	chr12:32339733-32635400	WT	Mut	OK	72.3919	31.5048	-1.20026	-5.04762	5e-05	0.000148577	yes
Eif2ak3	Eif2ak3	Eif2ak3	chr6:70794520-70855234	WT	Mut	OK	54.0186	23.5549	-1.19743	-5.93212	5e-05	0.000148577	yes
A630001G21Rik	A630001G21Rik	A630001G21Rik	chr1:87613657-87633181	WT	Mut	OK	70.6991	30.8644	-1.19575	-6.52877	5e-05	0.000148577	yes
Rere	Rere	Rere	chr4:149656024-149996075	WT	Mut	OK	116.474	50.8755	-1.19497	-5.98107	5e-05	0.000148577	yes
Prdm1	Prdm1	Prdm1	chr10:44156980-44178493	WT	Mut	OK	1.47313	0.643909	-1.19396	-4.43656	5e-05	0.000148577	yes
Lyn	Lyn	Lyn	chr4:3605267-3718759	WT	Mut	OK	169.392	74.1279	-1.19227	-5.96146	5e-05	0.000148577	yes
Ralgps2	Ralgps2	Ralgps2	chr1:158734296-158869757	WT	Mut	OK	52.1754	22.8499	-1.19118	-5.91527	5e-05	0.000148577	yes
Gm10825	Gm10825	Gm10825	chr10:22122618-22127276	WT	Mut	OK	0.931491	0.407964	-1.1911	-3.5312	5e-05	0.000148577	yes
Fbxl12	Fbxl12	Fbxl12	chr9:20442230-20451233	WT	Mut	OK	113.72	49.8673	-1.18932	-3.50359	5e-05	0.000148577	yes
Mcl1	Mcl1	Mcl1	chr3:95462642-95467101	WT	Mut	OK	212.514	93.2707	-1.18806	-5.94639	5e-05	0.000148577	yes
Ublcp1	Ublcp1	Ublcp1	chr11:44268072-44284050	WT	Mut	OK	49.1701	21.5965	-1.18698	-6.36848	5e-05	0.000148577	yes
Ms4a3	Ms4a3	Ms4a3	chr19:11703986-11715324	WT	Mut	OK	7.29166	3.2073	-1.18489	-4.01099	5e-05	0.000148577	yes
2010320M18Rik	2010320M18Rik	2010320M18Rik	chr8:73300760-73301505	WT	Mut	OK	12.9898	5.71869	-1.18362	-4.34497	5e-05	0.000148577	yes
Mcf2l	Mcf2l	Mcf2l	chr8:12915892-13020509	WT	Mut	OK	2.87596	1.26702	-1.18261	-5.33237	5e-05	0.000148577	yes
1700049G17Rik	1700049G17Rik	1700049G17Rik	chr7:28692410-28714449	WT	Mut	OK	2.35029	1.03557	-1.18241	-5.13501	5e-05	0.000148577	yes
Homer1	Homer1	Homer1	chr13:94074449-94174917	WT	Mut	OK	6.06978	2.67469	-1.18227	-4.67868	5e-05	0.000148577	yes
Tgif1	Tgif1	Tgif1	chr17:71193544-71202872	WT	Mut	OK	35.8115	15.7871	-1.18168	-6.78082	5e-05	0.000148577	yes
Atxn7l2	Atxn7l2	Atxn7l2	chr3:108005172-108013852	WT	Mut	OK	17.6578	7.79947	-1.17886	-6.62788	5e-05	0.000148577	yes
Lrrk2	Lrrk2	Lrrk2	chr15:91503654-91646555	WT	Mut	OK	8.79319	3.88447	-1.17867	-7.08257	5e-05	0.000148577	yes
Foxn3	Foxn3	Foxn3	chr12:100433303-100688284	WT	Mut	OK	45.2722	20.0025	-1.17845	-6.35217	5e-05	0.000148577	yes
Cd74	Cd74	Cd74	chr18:60963502-60972306	WT	Mut	OK	796.545	352.098	-1.17778	-5.87248	5e-05	0.000148577	yes
Inpp5k	Inpp5k	Inpp5k	chr11:75444521-75462367	WT	Mut	OK	105.728	46.7499	-1.17732	-5.8476	5e-05	0.000148577	yes
Sec63	Sec63	Sec63	chr10:42481301-42552320	WT	Mut	OK	71.3422	31.5519	-1.17703	-5.87975	5e-05	0.000148577	yes
Ltf	Ltf	Ltf	chr9:110921795-110945270	WT	Mut	OK	254.555	112.602	-1.17674	-5.89501	5e-05	0.000148577	yes
Rabggta	Rabggta	Rabggta	chr14:56334713-56341013	WT	Mut	OK	18.2463	8.07371	-1.1763	-6.4455	5e-05	0.000148577	yes
Atp5sl	Atp5sl	Atp5sl	chr7:26404511-26410569	WT	Mut	OK	35.0958	15.5407	-1.17525	-7.10081	5e-05	0.000148577	yes
Pstpip2	Pstpip2	Pstpip2	chr18:78033288-78121618	WT	Mut	OK	3.85082	1.70522	-1.17521	-4.68693	5e-05	0.000148577	yes
Ero1lb	Ero1lb	Ero1lb	chr13:12658149-12701795	WT	Mut	OK	41.7974	18.5204	-1.1743	-6.44519	5e-05	0.000148577	yes
Tlr6	Tlr6	Tlr6	chr5:65344333-65351273	WT	Mut	OK	3.60992	1.60016	-1.17375	-4.64103	5e-05	0.000148577	yes
Gm15987	Gm15987	Gm15987	chr6:128884398-128934725	WT	Mut	OK	8.70566	3.86019	-1.17328	-4.08087	5e-05	0.000148577	yes
Zfp318	Zfp318	Zfp318	chr17:46520714-46557867	WT	Mut	OK	6.37367	2.82641	-1.17315	-6.66485	5e-05	0.000148577	yes
Arhgap25	Arhgap25	Arhgap25	chr6:87409378-87483229	WT	Mut	OK	57.6672	25.5896	-1.1722	-6.45187	5e-05	0.000148577	yes
Pcmtd2	Pcmtd2	Pcmtd2	chr2:181572607-181592155	WT	Mut	OK	43.0579	19.1121	-1.17179	-6.38624	5e-05	0.000148577	yes
2810021J22Rik	2810021J22Rik	2810021J22Rik	chr11:58680741-58697840	WT	Mut	OK	2.77982	1.23497	-1.17051	-5.29002	5e-05	0.000148577	yes
Eps8	Eps8	Eps8	chr6:137425765-137597806	WT	Mut	OK	67.4926	29.9849	-1.17049	-5.84384	5e-05	0.000148577	yes
Ell2	Ell2	Ell2	chr13:75844931-75909806	WT	Mut	OK	9.79899	4.35741	-1.16916	-6.37534	5e-05	0.000148577	yes
Lysmd1	Lysmd1	Lysmd1	chr3:94938009-94946282	WT	Mut	OK	19.0116	8.4632	-1.1676	-4.95039	5e-05	0.000148577	yes
Tgfbr2	Tgfbr2	Tgfbr2	chr9:115996812-116084481	WT	Mut	OK	64.497	28.7477	-1.16579	-5.77447	5e-05	0.000148577	yes
Dlgap4	Dlgap4	Dlgap4	chr2:156439440-156590099	WT	Mut	OK	18.081	8.06382	-1.16494	-6.60125	5e-05	0.000148577	yes
Abtb1	Abtb1	Abtb1	chr6:88785907-88791929	WT	Mut	OK	63.9226	28.5268	-1.16401	-6.49687	5e-05	0.000148577	yes
Zfp846	Zfp846	Zfp846	chr9:20385771-20399637	WT	Mut	OK	9.53578	4.26336	-1.16136	-5.96255	5e-05	0.000148577	yes
Rsl1	Rsl1	Rsl1	chr13:67274117-67284434	WT	Mut	OK	5.76449	2.57751	-1.16121	-4.95285	5e-05	0.000148577	yes
Cldn1	Cldn1	Cldn1	chr16:26356731-26371925	WT	Mut	OK	1.15878	0.518503	-1.16018	-3.22342	5e-05	0.000148577	yes
Tef	Tef	Tef	chr15:81633102-81657293	WT	Mut	OK	21.6079	9.67282	-1.15955	-7.02286	5e-05	0.000148577	yes
Lbh	Lbh	Lbh	chr17:73267644-73291286	WT	Mut	OK	203.925	91.3032	-1.1593	-5.80219	5e-05	0.000148577	yes
Baz2b	Baz2b	Baz2b	chr2:59737419-59963797	WT	Mut	OK	35.1097	15.7374	-1.15767	-5.76485	5e-05	0.000148577	yes
Tmem161b	Tmem161b	Tmem161b	chr13:84361900-84435571	WT	Mut	OK	18.9187	8.49276	-1.15551	-6.52001	5e-05	0.000148577	yes
Fam214a	Fam214a	Fam214a	chr9:74800859-74880275	WT	Mut	OK	16.995	7.63336	-1.15472	-6.94083	5e-05	0.000148577	yes
Lrrc3	Lrrc3	Lrrc3	chr10:77360319-77365281	WT	Mut	OK	1.8311	0.823	-1.15374	-4.26113	5e-05	0.000148577	yes
Ccnj	Ccnj	Ccnj	chr19:40905768-40923060	WT	Mut	OK	15.5085	6.97457	-1.15288	-6.61257	5e-05	0.000148577	yes
Pde4b	Pde4b	Pde4b	chr4:101927346-102279867	WT	Mut	OK	61.6294	27.7179	-1.1528	-5.64669	5e-05	0.000148577	yes
Arhgef3	Arhgef3	Arhgef3	chr14:28051224-28217090	WT	Mut	OK	39.7559	17.8877	-1.1522	-6.30906	5e-05	0.000148577	yes
Akna	Akna	Akna	chr4:63028161-63064479	WT	Mut	OK	100.09	45.0549	-1.15154	-5.76187	5e-05	0.000148577	yes
B230208H11Rik	B230208H11Rik	B230208H11Rik	chr10:12636443-12642925	WT	Mut	OK	3.5171	1.58418	-1.15065	-3.10119	5e-05	0.000148577	yes
Irf4	Irf4	Irf4	chr13:30841126-30858796	WT	Mut	OK	221.486	99.7663	-1.15059	-5.7571	5e-05	0.000148577	yes
Tmem87b	Tmem87b	Tmem87b	chr2:128644038-128679997	WT	Mut	OK	15.2567	6.87669	-1.14966	-6.82104	5e-05	0.000148577	yes
Pax5	Pax5	Pax5	chr4:44544377-44723312	WT	Mut	OK	263.607	118.907	-1.14856	-5.54422	5e-05	0.000148577	yes
Apbb1	Apbb1	Apbb1	chr7:112706978-112730167	WT	Mut	OK	12.2793	5.54235	-1.14765	-5.684	5e-05	0.000148577	yes
Zcchc18	Zcchc18	Zcchc18	chrX:133515654-133572841	WT	Mut	OK	9.56488	4.33152	-1.14287	-3.46553	5e-05	0.000148577	yes
Zdhhc14	Zdhhc14	Zdhhc14	chr17:5492599-5753891	WT	Mut	OK	26.4769	11.9967	-1.14209	-6.76403	5e-05	0.000148577	yes
Fcgr4	Fcgr4	Fcgr4	chr1:172949056-172959892	WT	Mut	OK	4.02326	1.82586	-1.13978	-3.51583	5e-05	0.000148577	yes
Blvrb	Blvrb	Blvrb	chr7:28232996-28251000	WT	Mut	OK	123.948	56.285	-1.13892	-6.31698	5e-05	0.000148577	yes
Mapre3	Mapre3	Mapre3	chr5:31117128-31168479	WT	Mut	OK	2.83519	1.28811	-1.1382	-3.7237	5e-05	0.000148577	yes
Cdk5r1	Cdk5r1	Cdk5r1	chr11:80290547-80294681	WT	Mut	OK	11.0776	5.03921	-1.13638	-6.17533	5e-05	0.000148577	yes
B230217O12Rik	B230217O12Rik	B230217O12Rik	chr19:57397686-57435389	WT	Mut	OK	2.32897	1.06006	-1.13555	-3.49665	5e-05	0.000148577	yes
D930015E06Rik	D930015E06Rik	D930015E06Rik	chr3:83702208-83844083	WT	Mut	OK	216.736	98.6688	-1.13527	-5.68112	5e-05	0.000148577	yes
Mybpc2	Mybpc2	Mybpc2	chr7:51757068-51780039	WT	Mut	OK	16.1246	7.34144	-1.13513	-6.6889	5e-05	0.000148577	yes
Acox3	Acox3	Acox3	chr5:35923875-35956450	WT	Mut	OK	39.1228	17.8228	-1.13428	-6.17287	5e-05	0.000148577	yes
Ncam1	Ncam1	Ncam1	chr9:49310250-49607174	WT	Mut	OK	0.671751	0.306245	-1.13324	-3.45955	5e-05	0.000148577	yes
Dnase1l3	Dnase1l3	Dnase1l3	chr14:8797703-8826696	WT	Mut	OK	2.94639	1.34901	-1.12705	-4.73197	5e-05	0.000148577	yes
Zfp870	Zfp870	Zfp870	chr17:33016165-33028548	WT	Mut	OK	3.02407	1.38497	-1.12664	-5.20478	5e-05	0.000148577	yes
Stox2	Stox2	Stox2	chr8:48265401-48437702	WT	Mut	OK	2.24335	1.02775	-1.12616	-5.54937	5e-05	0.000148577	yes
Pgam2	Pgam2	Pgam2	chr11:5701639-5703799	WT	Mut	OK	11.2825	5.17554	-1.1243	-4.28093	5e-05	0.000148577	yes
Gripap1	Gripap1	Gripap1	chrX:7367120-7397689	WT	Mut	OK	42.7482	19.61	-1.12427	-6.14745	5e-05	0.000148577	yes
Clk1	Clk1	Clk1	chr1:58468831-58480932	WT	Mut	OK	220.664	101.24	-1.12407	-5.4699	5e-05	0.000148577	yes
Trim65	Trim65	Trim65	chr11:115986021-115992442	WT	Mut	OK	12.6136	5.78807	-1.12382	-6.02754	5e-05	0.000148577	yes
Gdi1	Gdi1	Gdi1	chrX:71550350-71557206	WT	Mut	OK	171.158	78.6094	-1.12256	-5.60842	5e-05	0.000148577	yes
Nfkbiz	Nfkbiz	Nfkbiz	chr16:55811489-55838754	WT	Mut	OK	17.0733	7.86079	-1.11899	-6.43556	5e-05	0.000148577	yes
Dhx57	Dhx57	Dhx57	chr17:80637643-80696816	WT	Mut	OK	27.7114	12.7976	-1.1146	-6.00643	5e-05	0.000148577	yes
2310001H17Rik	2310001H17Rik	2310001H17Rik	chr6:129182640-129188500	WT	Mut	OK	32.0667	14.8218	-1.11336	-4.55227	5e-05	0.000148577	yes
Snx20	Snx20	Snx20	chr8:91150726-91160027	WT	Mut	OK	56.1854	26.0021	-1.11157	-6.37154	5e-05	0.000148577	yes
Rltpr	Rltpr	Rltpr	chr8:108214805-108224995	WT	Mut	OK	83.4202	38.6064	-1.11156	-4.6365	5e-05	0.000148577	yes
9430020K01Rik	9430020K01Rik	9430020K01Rik	chr18:4634926-4682867	WT	Mut	OK	3.04702	1.41069	-1.11099	-5.52974	5e-05	0.000148577	yes
Gpd1l	Gpd1l	Gpd1l	chr9:114808456-114843105	WT	Mut	OK	169.549	78.5529	-1.10996	-5.5591	5e-05	0.000148577	yes
Pced1b	Pced1b	Pced1b	chr15:97074504-97216122	WT	Mut	OK	15.4338	7.16243	-1.10757	-5.60582	5e-05	0.000148577	yes
1100001G20Rik	1100001G20Rik	1100001G20Rik	chr11:83560441-83566148	WT	Mut	OK	127.615	59.2424	-1.10709	-5.75488	5e-05	0.000148577	yes
Klc2	Klc2	Klc2	chr19:5107745-5118408	WT	Mut	OK	15.2316	7.08776	-1.10367	-6.09481	5e-05	0.000148577	yes
Neat1	Neat1	Neat1	chr19:5842301-5845478	WT	Mut	OK	78.8115	36.6918	-1.10295	-5.46056	5e-05	0.000148577	yes
Zfp703	Zfp703	Zfp703	chr8:28087807-28091934	WT	Mut	OK	14.8174	6.89871	-1.10289	-5.86114	5e-05	0.000148577	yes
Parp6	Parp6	Parp6	chr9:59465090-59498097	WT	Mut	OK	27.4277	12.7772	-1.10206	-6.57493	5e-05	0.000148577	yes
Psen2	Psen2	Psen2	chr1:182157134-182186431	WT	Mut	OK	37.8643	17.651	-1.10109	-6.44191	5e-05	0.000148577	yes
Vpreb3	Vpreb3	Vpreb3	chr10:75411056-75412391	WT	Mut	OK	1990.76	928.154	-1.10088	-5.5157	5e-05	0.000148577	yes
Hpgds	Hpgds	Hpgds	chr6:65067286-65094724	WT	Mut	OK	0.910522	0.424599	-1.10059	-3.22544	5e-05	0.000148577	yes
Smpd2	Smpd2	Smpd2	chr10:41206977-41210146	WT	Mut	OK	22.0968	10.3056	-1.1004	-5.78449	5e-05	0.000148577	yes
Wdr45	Wdr45	Wdr45	chrX:7299374-7305327	WT	Mut	OK	39.1097	18.2669	-1.0983	-6.39587	5e-05	0.000148577	yes
Capsl	Capsl	Capsl	chr15:9365782-9395790	WT	Mut	OK	31.5308	14.7322	-1.09779	-5.73272	5e-05	0.000148577	yes
Magi1	Magi1	Magi1	chr6:93625448-94233898	WT	Mut	OK	0.827387	0.387538	-1.09422	-3.79764	5e-05	0.000148577	yes
1700094D03Rik	1700094D03Rik	1700094D03Rik	chr3:89866717-89872269	WT	Mut	OK	7.3166	3.42845	-1.09362	-5.42009	5e-05	0.000148577	yes
Arid5a	Arid5a	Arid5a	chr1:36364577-36380874	WT	Mut	OK	47.2689	22.1537	-1.09334	-5.38528	5e-05	0.000148577	yes
Slamf9	Slamf9	Slamf9	chr1:174405490-174408540	WT	Mut	OK	15.1731	7.11141	-1.09331	-5.00102	5e-05	0.000148577	yes
Cml1	Cml1	Cml1	chr6:85860147-85865671	WT	Mut	OK	4.76334	2.23646	-1.09076	-3.25422	5e-05	0.000148577	yes
Ovgp1	Ovgp1	Ovgp1	chr3:105776719-105790341	WT	Mut	OK	3.01709	1.41965	-1.08763	-4.05055	5e-05	0.000148577	yes
Gm5134	Gm5134	Gm5134	chr10:75417258-75472334	WT	Mut	OK	4.50323	2.12148	-1.08589	-4.56036	5e-05	0.000148577	yes
Cyb561d1	Cyb561d1	Cyb561d1	chr3:107998688-108003752	WT	Mut	OK	25.1375	11.843	-1.08581	-5.8378	5e-05	0.000148577	yes
Adam10	Adam10	Adam10	chr9:70526807-70628036	WT	Mut	OK	145.777	68.718	-1.085	-5.43355	5e-05	0.000148577	yes
Plekhm1	Plekhm1	Plekhm1	chr11:103226405-103273978	WT	Mut	OK	43.3565	20.4846	-1.08171	-5.35567	5e-05	0.000148577	yes
2010015L04Rik	2010015L04Rik	2010015L04Rik	chr4:154783298-154817219	WT	Mut	OK	1.63658	0.773451	-1.08131	-3.33767	5e-05	0.000148577	yes
Bcas3	Bcas3	Bcas3	chr11:85166665-85645890	WT	Mut	OK	15.0725	7.14176	-1.07756	-6.06784	5e-05	0.000148577	yes
Pnrc1	Pnrc1	Pnrc1	chr4:33332397-33335762	WT	Mut	OK	72.8893	34.5523	-1.07693	-5.8047	5e-05	0.000148577	yes
Adrb2	Adrb2	Adrb2	chr18:62337469-62339613	WT	Mut	OK	7.96609	3.78179	-1.0748	-4.82451	5e-05	0.000148577	yes
Gpcpd1	Gpcpd1	Gpcpd1	chr2:132354818-132403984	WT	Mut	OK	82.6326	39.238	-1.07446	-5.36473	5e-05	0.000148577	yes
Gucd1	Gucd1	Gucd1	chr10:74969558-74980067	WT	Mut	OK	25.7753	12.2412	-1.07424	-6.42122	5e-05	0.000148577	yes
Grap	Grap	Grap	chr11:61466822-61486279	WT	Mut	OK	58.3493	27.7127	-1.07417	-6.49686	5e-05	0.000148577	yes
BC020402	BC020402	BC020402	chr10:7398768-7400956	WT	Mut	OK	1.64398	0.781102	-1.07361	-3.03428	5e-05	0.000148577	yes
Chd2	Chd2	Chd2	chr7:80571537-80703281	WT	Mut	OK	26.2322	12.4716	-1.0727	-4.69825	5e-05	0.000148577	yes
Arid3b	Arid3b	Arid3b	chr9:57638315-57682041	WT	Mut	OK	17.9923	8.56927	-1.07013	-6.33586	5e-05	0.000148577	yes
Spata2l	Spata2l	Spata2l	chr8:125756157-125778075	WT	Mut	OK	5.92486	2.82318	-1.06946	-2.96755	5e-05	0.000148577	yes
Lenep	Lenep	Lenep	chr3:89205817-89206572	WT	Mut	OK	11.8468	5.65572	-1.06671	-3.83532	5e-05	0.000148577	yes
Col7a1	Col7a1	Col7a1	chr9:108855789-108886920	WT	Mut	OK	0.844406	0.403276	-1.06617	-4.04773	5e-05	0.000148577	yes
Pydc4	Pydc4	Pydc4	chr1:175522087-175529405	WT	Mut	OK	1.92692	0.920551	-1.06573	-3.48622	5e-05	0.000148577	yes
Ankrd37	Ankrd37	Ankrd37	chr8:47082261-47085204	WT	Mut	OK	6.37328	3.04651	-1.06488	-3.3802	5e-05	0.000148577	yes
5830416P10Rik	5830416P10Rik	5830416P10Rik	chr19:53515701-53539286	WT	Mut	OK	7.5256	3.59897	-1.06422	-5.95367	5e-05	0.000148577	yes
Tes	Tes	Tes	chr6:17015148-17055825	WT	Mut	OK	45.3236	21.6785	-1.06399	-5.72799	5e-05	0.000148577	yes
Arhgef18	Arhgef18	Arhgef18	chr8:3393007-3456600	WT	Mut	OK	47.9666	23.015	-1.05946	-5.2604	5e-05	0.000148577	yes
H2-Q9	H2-Q9	H2-Q9	chr17:35576099-35580718	WT	Mut	OK	20.9927	10.0767	-1.05887	-3.37149	5e-05	0.000148577	yes
Iqsec1	Iqsec1	Iqsec1	chr6:90609591-90760117	WT	Mut	OK	27.6733	13.2874	-1.05843	-5.78201	5e-05	0.000148577	yes
Fam222a	Fam222a	Fam222a	chr5:115018259-115063227	WT	Mut	OK	3.11471	1.49714	-1.05689	-3.81101	5e-05	0.000148577	yes
Gstm1	Gstm1	Gstm1	chr3:107815167-107820891	WT	Mut	OK	26.0112	12.5076	-1.05632	-5.56639	5e-05	0.000148577	yes
Lin28a	Lin28a	Lin28a	chr4:133559244-133574731	WT	Mut	OK	1.77327	0.853316	-1.05526	-3.66329	5e-05	0.000148577	yes
Zc3h12a	Zc3h12a	Zc3h12a	chr4:124795657-124805125	WT	Mut	OK	20.4009	9.82008	-1.05483	-6.0567	5e-05	0.000148577	yes
Ccdc125	Ccdc125	Ccdc125	chr13:101439435-101500897	WT	Mut	OK	16.2412	7.82024	-1.05438	-3.63993	5e-05	0.000148577	yes
Hspa12b	Hspa12b	Hspa12b	chr2:130953147-130971719	WT	Mut	OK	4.19257	2.01987	-1.05357	-4.38948	5e-05	0.000148577	yes
Foxo4	Foxo4	Foxo4	chrX:98449866-98456212	WT	Mut	OK	32.0345	15.4376	-1.05317	-5.96348	5e-05	0.000148577	yes
Hist3h2a	Hist3h2a	Hist3h2a	chr11:58768186-58770176	WT	Mut	OK	23.8433	11.4947	-1.05261	-5.79207	5e-05	0.000148577	yes
Dock9	Dock9	Dock9	chr14:121941260-122196956	WT	Mut	OK	9.42339	4.54553	-1.0518	-6.33222	5e-05	0.000148577	yes
Prdm9	Prdm9	Prdm9	chr17:15680042-15700287	WT	Mut	OK	12.0788	5.82755	-1.05151	-5.98591	5e-05	0.000148577	yes
Arhgap17	Arhgap17	Arhgap17	chr7:130422662-130513429	WT	Mut	OK	127.027	61.4393	-1.0479	-5.17183	5e-05	0.000148577	yes
Dnajc28	Dnajc28	Dnajc28	chr16:91614501-91619244	WT	Mut	OK	2.59138	1.25389	-1.04731	-4.32904	5e-05	0.000148577	yes
Ercc5	Ercc5	Ercc5	chr1:44204588-44238105	WT	Mut	OK	12.3129	5.96628	-1.04527	-6.06784	5e-05	0.000148577	yes
4930451G09Rik	4930451G09Rik	4930451G09Rik	chr16:4964380-4979055	WT	Mut	OK	1.50512	0.72947	-1.04496	-3.21039	5e-05	0.000148577	yes
Mgrn1	Mgrn1	Mgrn1	chr16:4886099-4941025	WT	Mut	OK	45.1046	21.8692	-1.04438	-4.08322	5e-05	0.000148577	yes
Lrsam1	Lrsam1	Lrsam1	chr2:32731653-32816775	WT	Mut	OK	5.93645	2.8808	-1.04313	-4.07694	5e-05	0.000148577	yes
Lcn2	Lcn2	Lcn2	chr2:32240156-32243259	WT	Mut	OK	381.346	185.093	-1.04285	-5.18361	5e-05	0.000148577	yes
Usf1	Usf1	Usf1	chr1:173341811-173348873	WT	Mut	OK	104.401	50.7127	-1.04171	-5.73675	5e-05	0.000148577	yes
Ankrd16	Ankrd16	Ankrd16	chr2:11699379-11711950	WT	Mut	OK	29.162	14.1764	-1.04059	-6.1227	5e-05	0.000148577	yes
Rnf167	Rnf167	Rnf167	chr11:70461090-70464916	WT	Mut	OK	132.719	64.5668	-1.03952	-5.72633	5e-05	0.000148577	yes
Plekha2	Plekha2	Plekha2	chr8:26149616-26212283	WT	Mut	OK	293.578	142.862	-1.03913	-5.18557	5e-05	0.000148577	yes
Neu1	Neu1	Neu1	chr17:35068197-35074242	WT	Mut	OK	15.9365	7.7566	-1.03884	-6.1049	5e-05	0.000148577	yes
Zfp7	Zfp7	Zfp7	chr15:76709705-76722824	WT	Mut	OK	10.9553	5.3322	-1.03883	-5.4615	5e-05	0.000148577	yes
Rab19	Rab19	Rab19	chr6:39331426-39340378	WT	Mut	OK	12.3773	6.02501	-1.03866	-4.82178	5e-05	0.000148577	yes
Rbm12b2	Rbm12b2	Rbm12b2	chr4:12016516-12023418	WT	Mut	OK	7.83633	3.81474	-1.03859	-5.40639	5e-05	0.000148577	yes
Csrnp1	Csrnp1	Csrnp1	chr9:119880283-119893776	WT	Mut	OK	67.6435	32.9354	-1.03831	-5.70343	5e-05	0.000148577	yes
Ppp1r15a	Ppp1r15a	Ppp1r15a	chr7:52778287-52781638	WT	Mut	OK	16.8308	8.19755	-1.03784	-5.79432	5e-05	0.000148577	yes
Sharpin	Sharpin	Sharpin	chr15:76177469-76181540	WT	Mut	OK	94.1256	45.8635	-1.03724	-5.64684	5e-05	0.000148577	yes
Gramd4	Gramd4	Gramd4	chr15:85888124-85968066	WT	Mut	OK	105.746	51.5522	-1.03649	-5.20956	5e-05	0.000148577	yes
Dennd1c	Dennd1c	Dennd1c	chr17:57205477-57217933	WT	Mut	OK	34.5798	16.8637	-1.03601	-6.30551	5e-05	0.000148577	yes
Irgq	Irgq	Irgq	chr7:25315666-25323619	WT	Mut	OK	37.9458	18.5091	-1.03571	-5.11571	5e-05	0.000148577	yes
Dbndd2	Dbndd2	Dbndd2	chr2:164311639-164318823	WT	Mut	OK	1.70175	0.831118	-1.03389	-3.64338	5e-05	0.000148577	yes
Slc1a5	Slc1a5	Slc1a5	chr7:17366694-17383623	WT	Mut	OK	182.953	89.355	-1.03385	-5.16779	5e-05	0.000148577	yes
Tec	Tec	Tec	chr5:73146961-73259687	WT	Mut	OK	25.5161	12.4673	-1.03326	-6.14652	5e-05	0.000148577	yes
Ampd3	Ampd3	Ampd3	chr7:117911719-117955922	WT	Mut	OK	8.82408	4.3221	-1.02971	-5.56442	5e-05	0.000148577	yes
Slc26a11	Slc26a11	Slc26a11	chr11:119216870-119242390	WT	Mut	OK	4.76016	2.33325	-1.02867	-4.3736	5e-05	0.000148577	yes
Ptk2b	Ptk2b	Ptk2b	chr14:66772093-66899889	WT	Mut	OK	108.092	52.9894	-1.02849	-5.1538	5e-05	0.000148577	yes
Sbk1	Sbk1	Sbk1	chr7:133416132-133438513	WT	Mut	OK	144.249	70.8216	-1.0263	-5.13492	5e-05	0.000148577	yes
A430078G23Rik	A430078G23Rik	A430078G23Rik	chr8:3353414-3390299	WT	Mut	OK	25.0003	12.2763	-1.02607	-6.16459	5e-05	0.000148577	yes
Pik3r3	Pik3r3	Pik3r3	chr4:115894518-115975661	WT	Mut	OK	2.2502	1.1052	-1.02574	-4.43933	5e-05	0.000148577	yes
Fbxo33	Fbxo33	Fbxo33	chr12:60301641-60320470	WT	Mut	OK	20.2883	9.97365	-1.02446	-6.0725	5e-05	0.000148577	yes
Slc11a1	Slc11a1	Slc11a1	chr1:74421776-74432625	WT	Mut	OK	4.00283	1.96985	-1.02293	-3.86977	5e-05	0.000148577	yes
Txnip	Txnip	Txnip	chr3:96359690-96370724	WT	Mut	OK	222.937	109.762	-1.02226	-5.07609	5e-05	0.000148577	yes
Fam193b	Fam193b	Fam193b	chr13:55640676-55672481	WT	Mut	OK	75.6397	37.2673	-1.02123	-5.0748	5e-05	0.000148577	yes
Mapk13	Mapk13	Mapk13	chr17:28906261-28915649	WT	Mut	OK	5.21074	2.56829	-1.02068	-3.66977	5e-05	0.000148577	yes
Dennd4b	Dennd4b	Dennd4b	chr3:90070455-90084587	WT	Mut	OK	59.556	29.3619	-1.0203	-5.06997	5e-05	0.000148577	yes
Gm5595	Gm5595	Gm5595	chr7:49915477-49948088	WT	Mut	OK	2.5415	1.25359	-1.01962	-4.12257	5e-05	0.000148577	yes
Aph1b	Aph1b	Aph1b	chr9:66623293-66643230	WT	Mut	OK	4.1822	2.06695	-1.01676	-4.87784	5e-05	0.000148577	yes
4933421O10Rik	4933421O10Rik	4933421O10Rik	chr4:33114113-33118298	WT	Mut	OK	3.41597	1.68894	-1.01618	-4.53304	5e-05	0.000148577	yes
Cyp39a1	Cyp39a1	Cyp39a1	chr17:43804373-43888380	WT	Mut	OK	6.66337	3.29531	-1.01584	-5.05523	5e-05	0.000148577	yes
Gpr107	Gpr107	Gpr107	chr2:31007835-31072087	WT	Mut	OK	32.544	16.098	-1.01551	-5.51179	5e-05	0.000148577	yes
Lmo4	Lmo4	Lmo4	chr3:143851493-143868219	WT	Mut	OK	298.71	147.804	-1.01506	-5.07864	5e-05	0.000148577	yes
Btbd19	Btbd19	Btbd19	chr4:116791822-116798330	WT	Mut	OK	6.18016	3.0588	-1.01468	-4.44051	5e-05	0.000148577	yes
Zfp329	Zfp329	Zfp329	chr7:13389126-13404209	WT	Mut	OK	8.63996	4.27867	-1.01386	-6.08968	5e-05	0.000148577	yes
Dyrk1b	Dyrk1b	Dyrk1b	chr7:28964501-28972317	WT	Mut	OK	24.5696	12.1946	-1.01063	-5.74079	5e-05	0.000148577	yes
Tmem106b	Tmem106b	Tmem106b	chr6:13019758-13039269	WT	Mut	OK	34.9517	17.3624	-1.0094	-4.99531	5e-05	0.000148577	yes
Cbx7	Cbx7	Cbx7	chr15:79746236-79763076	WT	Mut	OK	9.94015	4.94438	-1.00748	-5.14085	5e-05	0.000148577	yes
Stac2	Stac2	Stac2	chr11:97897937-97914776	WT	Mut	OK	1.60416	0.798264	-1.00688	-3.22128	5e-05	0.000148577	yes
Cacnb4	Cacnb4	Cacnb4	chr2:52283839-52532101	WT	Mut	OK	0.546656	0.272064	-1.00669	-3.18355	5e-05	0.000148577	yes
Cpne8	Cpne8	Cpne8	chr15:90317911-90509819	WT	Mut	OK	390.605	194.453	-1.00629	-4.9598	5e-05	0.000148577	yes
Tifa	Tifa	Tifa	chr3:127492830-127501307	WT	Mut	OK	588.884	293.389	-1.00517	-5.02597	5e-05	0.000148577	yes
Fbxo11	Fbxo11	Fbxo11	chr17:88374389-88464625	WT	Mut	OK	61.4502	30.6236	-1.00478	-3.67349	5e-05	0.000148577	yes
Mcoln2	Mcoln2	Mcoln2	chr3:145812796-145858476	WT	Mut	OK	18.3769	9.15904	-1.00463	-5.73824	5e-05	0.000148577	yes
Zscan20	Zscan20	Zscan20	chr4:128260782-128287342	WT	Mut	OK	6.06659	3.02754	-1.00274	-5.40613	5e-05	0.000148577	yes
4933407K13Rik	4933407K13Rik	4933407K13Rik	chrX:72970796-73010038	WT	Mut	OK	3.17642	1.58541	-1.00254	-4.23167	5e-05	0.000148577	yes
Ccndbp1	Ccndbp1	Ccndbp1	chr2:120834143-120842648	WT	Mut	OK	68.9223	34.4017	-1.00249	-5.38679	5e-05	0.000148577	yes
Map1lc3b	Map1lc3b	Map1lc3b	chr8:124114367-124121947	WT	Mut	OK	198.268	99.0352	-1.00144	-4.98565	5e-05	0.000148577	yes
Gm16515	Gm16515	Gm16515	chr11:60715747-60727294	WT	Mut	OK	27.7587	13.8656	-1.00142	-5.41422	5e-05	0.000148577	yes
Trim12a	Trim12a	Trim12a	chr7:111448410-111473352	WT	Mut	OK	27.5298	13.7564	-1.00089	-5.69727	5e-05	0.000148577	yes
Lgmn	Lgmn	Lgmn	chr12:103632307-103677907	WT	Mut	OK	34.6574	17.3255	-1.00027	-5.91275	5e-05	0.000148577	yes
Chmp1b	Chmp1b	Chmp1b	chr18:67247989-67405484	WT	Mut	OK	49.6962	24.85	-0.99989	-3.91476	5e-05	0.000148577	yes
Ankzf1	Ankzf1	Ankzf1	chr1:75188733-75207353	WT	Mut	OK	20.5396	10.2891	-0.997296	-3.70585	5e-05	0.000148577	yes
Zfp566	Zfp566	Zfp566	chr7:30862355-30875529	WT	Mut	OK	5.77643	2.8964	-0.995918	-4.08721	5e-05	0.000148577	yes
Trim26	Trim26	Trim26	chr17:36974085-36996325	WT	Mut	OK	37.6413	18.8753	-0.995814	-5.43214	5e-05	0.000148577	yes
Vamp2	Vamp2	Vamp2	chr11:68902029-68905883	WT	Mut	OK	48.3263	24.2469	-0.995008	-6.04949	5e-05	0.000148577	yes
Tmem71	Tmem71	Tmem71	chr15:66357773-66392608	WT	Mut	OK	14.2734	7.16276	-0.994745	-5.56335	5e-05	0.000148577	yes
Ube2d1	Ube2d1	Ube2d1	chr10:70717727-70748010	WT	Mut	OK	42.0518	21.1088	-0.994323	-5.73719	5e-05	0.000148577	yes
Map2k6	Map2k6	Map2k6	chr11:110260435-110374951	WT	Mut	OK	14.7737	7.41896	-0.993739	-5.21016	5e-05	0.000148577	yes
Cxcr4	Cxcr4	Cxcr4	chr1:130484775-130488876	WT	Mut	OK	545.99	274.389	-0.992651	-4.9725	5e-05	0.000148577	yes
Pik3r2	Pik3r2	Pik3r2	chr8:73292079-73300611	WT	Mut	OK	27.0683	13.6052	-0.992447	-5.95797	5e-05	0.000148577	yes
Ypel5	Ypel5	Ypel5	chr17:73186043-73200535	WT	Mut	OK	42.5783	21.4696	-0.987823	-5.35119	5e-05	0.000148577	yes
Crispld2	Crispld2	Crispld2	chr8:122516369-122576693	WT	Mut	OK	2.57418	1.29847	-0.987296	-4.11384	5e-05	0.000148577	yes
Eps8l1	Eps8l1	Eps8l1	chr7:4416343-4430844	WT	Mut	OK	4.07253	2.05602	-0.98607	-3.88085	5e-05	0.000148577	yes
Baz2a	Baz2a	Baz2a	chr10:127529838-127566359	WT	Mut	OK	66.4615	33.6597	-0.981497	-4.91683	5e-05	0.000148577	yes
Limd2	Limd2	Limd2	chr11:106017569-106021456	WT	Mut	OK	196.67	99.6113	-0.981396	-4.91447	5e-05	0.000148577	yes
Suv420h1	Suv420h1	Suv420h1	chr19:3767420-3818303	WT	Mut	OK	38.9391	19.7343	-0.980513	-4.67139	5e-05	0.000148577	yes
2700054A10Rik	2700054A10Rik	2700054A10Rik	chr17:13679886-13746960	WT	Mut	OK	2.3004	1.16627	-0.979989	-3.97611	5e-05	0.000148577	yes
Gba2	Gba2	Gba2	chr4:43575505-43600359	WT	Mut	OK	31.8002	16.1257	-0.979679	-2.837	5e-05	0.000148577	yes
Glcci1	Glcci1	Glcci1	chr6:8459595-8547548	WT	Mut	OK	106.435	54.0309	-0.97811	-4.89666	5e-05	0.000148577	yes
Arhgap30	Arhgap30	Arhgap30	chr1:173319090-173340370	WT	Mut	OK	132.923	67.4873	-0.977903	-4.90167	5e-05	0.000148577	yes
Snn	Snn	Snn	chr16:11066390-11134625	WT	Mut	OK	292.635	149.026	-0.973535	-4.09837	5e-05	0.000148577	yes
Lima1	Lima1	Lima1	chr15:99608898-99705887	WT	Mut	OK	2.32549	1.18473	-0.972974	-4.14279	5e-05	0.000148577	yes
Acss1	Acss1	Acss1	chr2:150443846-150494668	WT	Mut	OK	100.274	51.1469	-0.971233	-4.79586	5e-05	0.000148577	yes
Acp2	Acp2	Acp2	chr2:91043068-91077223	WT	Mut	OK	3.23218	1.65143	-0.968795	-3.25682	5e-05	0.000148577	yes
Crtc2	Crtc2	Crtc2	chr3:90058202-90068047	WT	Mut	OK	58.4383	29.8638	-0.968519	-5.28984	5e-05	0.000148577	yes
Cnrip1	Cnrip1	Cnrip1	chr11:16951936-16979375	WT	Mut	OK	13.1833	6.73806	-0.96831	-4.66138	5e-05	0.000148577	yes
Cyth1	Cyth1	Cyth1	chr11:118025479-118109906	WT	Mut	OK	132.592	67.7852	-0.967949	-4.87275	5e-05	0.000148577	yes
3110002H16Rik	3110002H16Rik	3110002H16Rik	chr18:12327238-12394895	WT	Mut	OK	43.05	22.0088	-0.967937	-3.04157	5e-05	0.000148577	yes
Slc25a37	Slc25a37	Slc25a37	chr14:69859907-69903160	WT	Mut	OK	49.0839	25.1034	-0.967369	-4.77496	5e-05	0.000148577	yes
Clec2d	Clec2d	Clec2d	chr6:129130632-129136553	WT	Mut	OK	271.581	138.916	-0.967168	-4.81434	5e-05	0.000148577	yes
Flad1	Flad1	Flad1	chr3:89206594-89215785	WT	Mut	OK	24.522	12.5485	-0.966564	-5.56615	5e-05	0.000148577	yes
Rassf4	Rassf4	Rassf4	chr6:116583025-116623854	WT	Mut	OK	52.5281	26.8907	-0.965982	-4.80537	5e-05	0.000148577	yes
Kdm4b	Kdm4b	Kdm4b	chr17:56465472-56542296	WT	Mut	OK	26.8765	13.7638	-0.965462	-5.22031	5e-05	0.000148577	yes
Pdxdc1	Pdxdc1	Pdxdc1	chr16:13819369-13903228	WT	Mut	OK	51.2976	26.2885	-0.96446	-4.06777	5e-05	0.000148577	yes
Fbxl5	Fbxl5	Fbxl5	chr5:44135856-44173388	WT	Mut	OK	89.4573	45.8827	-0.96325	-4.78532	5e-05	0.000148577	yes
Traf6	Traf6	Traf6	chr2:101518596-101541131	WT	Mut	OK	48.938	25.1031	-0.963088	-4.78378	5e-05	0.000148577	yes
Zfp944	Zfp944	Zfp944	chr17:22474955-22498367	WT	Mut	OK	16.8885	8.66486	-0.96279	-5.58235	5e-05	0.000148577	yes
Ulk3	Ulk3	Ulk3	chr9:57437258-57444040	WT	Mut	OK	20.2715	10.4196	-0.96015	-5.52119	5e-05	0.000148577	yes
Rhou	Rhou	Rhou	chr8:126177828-126187780	WT	Mut	OK	2.55189	1.3127	-0.95903	-3.77451	5e-05	0.000148577	yes
Hvcn1	Hvcn1	Hvcn1	chr5:122659745-122714469	WT	Mut	OK	110.316	56.797	-0.957757	-4.30493	5e-05	0.000148577	yes
Scimp	Scimp	Scimp	chr11:70604433-70626063	WT	Mut	OK	20.7846	10.7081	-0.956813	-4.6809	5e-05	0.000148577	yes
Nup210l	Nup210l	Nup210l	chr3:89908053-90015939	WT	Mut	OK	2.3349	1.20393	-0.955606	-4.34126	5e-05	0.000148577	yes
Vps33b	Vps33b	Vps33b	chr7:87414540-87436465	WT	Mut	OK	31.9205	16.4764	-0.954083	-5.80169	5e-05	0.000148577	yes
1110034G24Rik	1110034G24Rik	1110034G24Rik	chr2:132516018-132576791	WT	Mut	OK	5.73848	2.96422	-0.953015	-3.65852	5e-05	0.000148577	yes
Zfyve26	Zfyve26	Zfyve26	chr12:80333333-80397269	WT	Mut	OK	18.4304	9.52298	-0.952604	-4.69734	5e-05	0.000148577	yes
Zfp317	Zfp317	Zfp317	chr9:19426534-19454175	WT	Mut	OK	20.5629	10.6268	-0.952341	-5.80311	5e-05	0.000148577	yes
Marcks	Marcks	Marcks	chr10:36853048-36858732	WT	Mut	OK	122.919	63.5865	-0.950915	-4.75371	5e-05	0.000148577	yes
2015-09-05	2015-09-05	2015-09-05	chr16:18620411-18630031	WT	Mut	OK	5.69819	2.9492	-0.950178	-4.08786	5e-05	0.000148577	yes
Smim14	Smim14	Smim14	chr5:65839993-65884074	WT	Mut	OK	148.485	76.8524	-0.950159	-4.71733	5e-05	0.000148577	yes
Khnyn	Khnyn	Khnyn	chr14:56503805-56515618	WT	Mut	OK	49.3408	25.5525	-0.949319	-4.68179	5e-05	0.000148577	yes
Tmem79	Tmem79	Tmem79	chr3:88132574-88138355	WT	Mut	OK	2.08389	1.07949	-0.948934	-2.95624	5e-05	0.000148577	yes
Lrrc8d	Lrrc8d	Lrrc8d	chr5:106128987-106244234	WT	Mut	OK	21.7601	11.2745	-0.948625	-5.7973	5e-05	0.000148577	yes
Zfc3h1	Zfc3h1	Zfc3h1	chr10:114822014-114869827	WT	Mut	OK	28.9801	15.02	-0.948178	-4.69263	5e-05	0.000148577	yes
Snap29	Snap29	Snap29	chr16:17280443-17430919	WT	Mut	OK	79.4044	41.1986	-0.946625	-3.22179	5e-05	0.000148577	yes
Tor1aip1	Tor1aip1	Tor1aip1	chr1:157851728-157915989	WT	Mut	OK	71.2505	37.0007	-0.945347	-3.79225	5e-05	0.000148577	yes
Tirap	Tirap	Tirap	chr9:34991975-35007876	WT	Mut	OK	12.437	6.45989	-0.945059	-5.59454	5e-05	0.000148577	yes
2310015A10Rik	2310015A10Rik	2310015A10Rik	chr12:81221532-81233831	WT	Mut	OK	3.70418	1.92401	-0.945042	-4.54629	5e-05	0.000148577	yes
Traf3ip3	Traf3ip3	Traf3ip3	chr1:194999662-195027740	WT	Mut	OK	70.2517	36.4989	-0.944679	-4.45002	5e-05	0.000148577	yes
2610307P16Rik	2610307P16Rik	2610307P16Rik	chr13:28551902-28977291	WT	Mut	OK	10.1785	5.28844	-0.944609	-4.84283	5e-05	0.000148577	yes
Tmem214	Tmem214	Tmem214	chr5:31172019-31179840	WT	Mut	OK	43.8762	22.8078	-0.943912	-5.11604	5e-05	0.000148577	yes
Ezh1	Ezh1	Ezh1	chr11:101052428-101087764	WT	Mut	OK	22.2779	11.581	-0.943847	-5.07343	5e-05	0.000148577	yes
Skil	Skil	Skil	chr3:30993979-31021845	WT	Mut	OK	18.9587	9.8729	-0.941317	-5.12901	5e-05	0.000148577	yes
Jmjd7	Jmjd7	Jmjd7	chr2:119853218-119858340	WT	Mut	OK	24.5061	12.764	-0.941065	-4.98237	5e-05	0.000148577	yes
Zfp418	Zfp418	Zfp418	chr7:7124063-7136271	WT	Mut	OK	1.72712	0.899887	-0.940556	-3.23233	5e-05	0.000148577	yes
AA388235	AA388235	AA388235	chr17:34118436-34122303	WT	Mut	OK	2.9259	1.52621	-0.938929	-4.01336	5e-05	0.000148577	yes
Kdm5d	Kdm5d	Kdm5d	chrY:234230-280254	WT	Mut	OK	14.4117	7.51831	-0.93876	-5.30243	5e-05	0.000148577	yes
Gm10845	Gm10845	Gm10845	chr14:80260327-80268983	WT	Mut	OK	89.6997	46.8554	-0.936887	-4.66205	5e-05	0.000148577	yes
Zfp607	Zfp607	Zfp607	chr7:28645603-28665844	WT	Mut	OK	11.8795	6.21118	-0.93554	-5.29038	5e-05	0.000148577	yes
Meox1	Meox1	Meox1	chr11:101738823-101755668	WT	Mut	OK	2.07131	1.08313	-0.935337	-3.11577	5e-05	0.000148577	yes
Hmha1	Hmha1	Hmha1	chr10:79479416-79494216	WT	Mut	OK	270.259	141.356	-0.935013	-4.70049	5e-05	0.000148577	yes
Gpam	Gpam	Gpam	chr19:55144223-55173937	WT	Mut	OK	128.535	67.3077	-0.933323	-4.6733	5e-05	0.000148577	yes
Lig4	Lig4	Lig4	chr8:9970019-9976323	WT	Mut	OK	48.4488	25.3861	-0.932423	-4.61519	5e-05	0.000148577	yes
Tax1bp3	Tax1bp3	Tax1bp3	chr11:72990584-72995548	WT	Mut	OK	46.459	24.3492	-0.932083	-5.41056	5e-05	0.000148577	yes
Zdhhc17	Zdhhc17	Zdhhc17	chr10:110378835-110447122	WT	Mut	OK	18.018	9.44373	-0.932008	-5.65094	5e-05	0.000148577	yes
Xrcc6	Xrcc6	Xrcc6	chr15:81846798-81870514	WT	Mut	OK	235.842	123.642	-0.931654	-4.66707	5e-05	0.000148577	yes
Zfp53	Zfp53	Zfp53	chr17:21625951-21647441	WT	Mut	OK	12.2425	6.42079	-0.93107	-5.25165	5e-05	0.000148577	yes
Ogt	Ogt	Ogt	chrX:98835402-98879690	WT	Mut	OK	141.374	74.2097	-0.929835	-4.65743	5e-05	0.000148577	yes
Atg13	Atg13	Atg13	chr2:91514768-91550749	WT	Mut	OK	28.1732	14.7924	-0.929464	-4.99323	5e-05	0.000148577	yes
Zfp661	Zfp661	Zfp661	chr2:127401268-127410413	WT	Mut	OK	4.67074	2.45239	-0.929464	-4.1928	5e-05	0.000148577	yes
Rnf145	Rnf145	Rnf145	chr11:44332465-44379022	WT	Mut	OK	64.1702	33.7229	-0.928175	-4.59021	5e-05	0.000148577	yes
Tmc6	Tmc6	Tmc6	chr11:117627298-117641997	WT	Mut	OK	81.5173	42.8447	-0.92799	-4.43309	5e-05	0.000148577	yes
Chst15	Chst15	Chst15	chr7:139427937-139509974	WT	Mut	OK	62.1366	32.6681	-0.92756	-4.57535	5e-05	0.000148577	yes
Med13	Med13	Med13	chr11:86079216-86171027	WT	Mut	OK	54.2112	28.5025	-0.9275	-4.64154	5e-05	0.000148577	yes
Parp10	Parp10	Parp10	chr15:76063424-76073870	WT	Mut	OK	25.6801	13.509	-0.92673	-5.61179	5e-05	0.000148577	yes
Snapc3	Snapc3	Snapc3	chr4:83063647-83099244	WT	Mut	OK	22.6235	11.9217	-0.924232	-4.98362	5e-05	0.000148577	yes
Jund	Jund	Jund	chr8:73221637-73224515	WT	Mut	OK	85.324	45.0118	-0.922648	-4.42875	5e-05	0.000148577	yes
Cdkn1b	Cdkn1b	Cdkn1b	chr6:134870418-134875543	WT	Mut	OK	128.659	67.924	-0.921559	-4.58256	5e-05	0.000148577	yes
Iqcb1	Iqcb1	Iqcb1	chr16:36792969-36874912	WT	Mut	OK	14.7787	7.80355	-0.92132	-3.50788	5e-05	0.000148577	yes
Zfhx2	Zfhx2	Zfhx2	chr14:55680495-55710885	WT	Mut	OK	3.81954	2.01692	-0.921242	-4.57007	5e-05	0.000148577	yes
Pou2af1	Pou2af1	Pou2af1	chr9:51021794-51048184	WT	Mut	OK	882.017	466.805	-0.917988	-4.5669	5e-05	0.000148577	yes
Kif21b	Kif21b	Kif21b	chr1:138027977-138074591	WT	Mut	OK	64.4748	34.1423	-0.917178	-4.59837	5e-05	0.000148577	yes
Hivep1	Hivep1	Hivep1	chr13:42147389-42280395	WT	Mut	OK	25.3093	13.4039	-0.917015	-4.55408	5e-05	0.000148577	yes
Pot1b	Pot1b	Pot1b	chr17:55791322-55851926	WT	Mut	OK	19.2375	10.1976	-0.91569	-5.53165	5e-05	0.000148577	yes
Zufsp	Zufsp	Zufsp	chr10:33646741-33671018	WT	Mut	OK	23.2991	12.355	-0.91518	-5.41043	5e-05	0.000148577	yes
Zswim8	Zswim8	Zswim8	chr14:21526773-21542841	WT	Mut	OK	39.5727	21.0016	-0.914005	-4.55507	5e-05	0.000148577	yes
Zkscan6	Zkscan6	Zkscan6	chr11:65620745-65642741	WT	Mut	OK	13.0374	6.92081	-0.913649	-4.96557	5e-05	0.000148577	yes
Pdcd4	Pdcd4	Pdcd4	chr19:53966720-54107768	WT	Mut	OK	80.7963	42.9099	-0.912979	-3.18878	5e-05	0.000148577	yes
Ing4	Ing4	Ing4	chr6:124989865-124999282	WT	Mut	OK	86.409	45.9013	-0.912646	-4.97816	5e-05	0.000148577	yes
Rfxank	Rfxank	Rfxank	chr8:72654704-72663096	WT	Mut	OK	8.7306	4.64028	-0.911868	-3.76352	5e-05	0.000148577	yes
Ulk1	Ulk1	Ulk1	chr5:111213507-111239100	WT	Mut	OK	27.1244	14.4194	-0.911574	-4.968	5e-05	0.000148577	yes
Pilrb2	Pilrb2	Pilrb2	chr5:138307056-138312986	WT	Mut	OK	2.55458	1.35869	-0.910869	-3.09299	5e-05	0.000148577	yes
Akr1b10	Akr1b10	Akr1b10	chr6:34334246-34346949	WT	Mut	OK	19.8316	10.5638	-0.908673	-4.72606	5e-05	0.000148577	yes
Cuedc1	Cuedc1	Cuedc1	chr11:87911559-88007642	WT	Mut	OK	4.34531	2.31634	-0.907612	-4.02488	5e-05	0.000148577	yes
Zfp959	Zfp959	Zfp959	chr17:56031515-56038353	WT	Mut	OK	12.6276	6.73349	-0.907148	-4.71397	5e-05	0.000148577	yes
Rai1	Rai1	Rai1	chr11:59918514-60034106	WT	Mut	OK	57.5639	30.6992	-0.906965	-3.91264	5e-05	0.000148577	yes
Wdr92	Wdr92	Wdr92	chr11:17111895-17135203	WT	Mut	OK	25.2856	13.4896	-0.906473	-5.54979	5e-05	0.000148577	yes
Aim2	Aim2	Aim2	chr1:175350734-175396167	WT	Mut	OK	40.3813	21.5437	-0.90642	-4.92304	5e-05	0.000148577	yes
Usp3	Usp3	Usp3	chr9:66365687-66440787	WT	Mut	OK	57.3805	30.6426	-0.905021	-4.93722	5e-05	0.000148577	yes
Cmpk2	Cmpk2	Cmpk2	chr12:27154079-27164702	WT	Mut	OK	15.4726	8.26412	-0.904787	-5.16352	5e-05	0.000148577	yes
Tpcn2	Tpcn2	Tpcn2	chr7:152439827-152469832	WT	Mut	OK	11.0107	5.88236	-0.904435	-4.80665	5e-05	0.000148577	yes
Vps54	Vps54	Vps54	chr11:21138891-21221136	WT	Mut	OK	40.1289	21.4389	-0.904412	-4.46906	5e-05	0.000148577	yes
Desi1	Desi1	Desi1	chr15:81822952-81846570	WT	Mut	OK	113.288	60.5337	-0.904185	-4.50869	5e-05	0.000148577	yes
1700021K19Rik	1700021K19Rik	1700021K19Rik	chr16:32821787-32868452	WT	Mut	OK	23.6023	12.6145	-0.903844	-4.94842	5e-05	0.000148577	yes
A530054K11Rik	A530054K11Rik	A530054K11Rik	chr13:67717937-67738690	WT	Mut	OK	12.5665	6.71795	-0.903484	-5.41931	5e-05	0.000148577	yes
Tmem123	Tmem123	Tmem123	chr9:7764076-7794332	WT	Mut	OK	234.799	125.562	-0.903025	-4.51875	5e-05	0.000148577	yes
Oasl1	Oasl1	Oasl1	chr5:115373248-115387920	WT	Mut	OK	8.8961	4.75751	-0.902967	-4.35523	5e-05	0.000148577	yes
Nfrkb	Nfrkb	Nfrkb	chr9:31193776-31228918	WT	Mut	OK	33.4515	17.8897	-0.902945	-4.45083	5e-05	0.000148577	yes
Cir1	Cir1	Cir1	chr2:73121928-73150649	WT	Mut	OK	33.7525	18.0542	-0.902654	-5.46389	5e-05	0.000148577	yes
Zfp420	Zfp420	Zfp420	chr7:30644997-30662321	WT	Mut	OK	3.26979	1.74908	-0.902599	-3.9225	5e-05	0.000148577	yes
Idnk	Idnk	Idnk	chr13:58259009-58266054	WT	Mut	OK	26.3397	14.0924	-0.902319	-4.93657	5e-05	0.000148577	yes
Slamf6	Slamf6	Slamf6	chr1:173847667-173873999	WT	Mut	OK	128.619	68.8918	-0.900701	-4.49023	5e-05	0.000148577	yes
Frat1	Frat1	Frat1	chr19:41904459-41907073	WT	Mut	OK	4.79727	2.56976	-0.900579	-3.70566	5e-05	0.000148577	yes
Dopey2	Dopey2	Dopey2	chr16:93712151-93810833	WT	Mut	OK	8.60995	4.61447	-0.899838	-4.79231	5e-05	0.000148577	yes
Abcg1	Abcg1	Abcg1	chr17:31194638-31254926	WT	Mut	OK	17.9611	9.62658	-0.899778	-4.84145	5e-05	0.000148577	yes
Bckdha	Bckdha	Bckdha	chr7:26414870-26443780	WT	Mut	OK	75.568	40.5057	-0.89965	-4.85633	5e-05	0.000148577	yes
Zfp273	Zfp273	Zfp273	chr13:67897530-67931922	WT	Mut	OK	3.10427	1.66478	-0.898924	-3.47917	5e-05	0.000148577	yes
Klf7	Klf7	Klf7	chr1:64082246-64167963	WT	Mut	OK	5.79186	3.10628	-0.898841	-3.30477	5e-05	0.000148577	yes
5031425E22Rik	5031425E22Rik	5031425E22Rik	chr5:22937625-22940171	WT	Mut	OK	18.5438	9.95017	-0.898148	-4.89907	5e-05	0.000148577	yes
Rras	Rras	Rras	chr7:52273376-52277014	WT	Mut	OK	6.73452	3.61414	-0.897925	-3.03995	5e-05	0.000148577	yes
Tcn2	Tcn2	Tcn2	chr11:3817080-3832081	WT	Mut	OK	25.4915	13.6928	-0.896598	-5.18268	5e-05	0.000148577	yes
Gsdmd	Gsdmd	Gsdmd	chr15:75692768-75697834	WT	Mut	OK	50.988	27.4014	-0.895906	-5.49801	5e-05	0.000148577	yes
Abca13	Abca13	Abca13	chr11:9091944-9584262	WT	Mut	OK	0.679052	0.364931	-0.895898	-3.92613	5e-05	0.000148577	yes
Unc45a	Unc45a	Unc45a	chr7:87470178-87485105	WT	Mut	OK	32.2436	17.3337	-0.895435	-5.0817	5e-05	0.000148577	yes
Nbr1	Nbr1	Nbr1	chr11:101413420-101443265	WT	Mut	OK	40.4795	21.7644	-0.895219	-4.41542	5e-05	0.000148577	yes
Maf1	Maf1	Maf1	chr15:76181723-76184808	WT	Mut	OK	128.805	69.2635	-0.895018	-4.45799	5e-05	0.000148577	yes
AW146154	AW146154	AW146154	chr7:48734243-48755260	WT	Mut	OK	3.49843	1.88147	-0.894848	-3.99714	5e-05	0.000148577	yes
Gne	Gne	Gne	chr4:44046946-44097049	WT	Mut	OK	41.5877	22.3755	-0.894235	-4.65276	5e-05	0.000148577	yes
Clint1	Clint1	Clint1	chr11:45665465-45724127	WT	Mut	OK	155.626	83.8405	-0.89236	-4.47001	5e-05	0.000148577	yes
Cbx8	Cbx8	Cbx8	chr11:118899749-118902227	WT	Mut	OK	11.2812	6.0778	-0.892292	-4.17087	5e-05	0.000148577	yes
H2-Q4	H2-Q4	H2-Q4	chr17:35516561-35521619	WT	Mut	OK	261.85	141.077	-0.892257	-4.45705	5e-05	0.000148577	yes
Asf1a	Asf1a	Asf1a	chr10:53257129-53350245	WT	Mut	OK	51.7017	27.8633	-0.891848	-3.64089	5e-05	0.000148577	yes
Zfp286	Zfp286	Zfp286	chr11:62591888-62602919	WT	Mut	OK	3.08619	1.66344	-0.891657	-3.7892	5e-05	0.000148577	yes
Anks3	Anks3	Anks3	chr16:4941419-4964330	WT	Mut	OK	36.709	19.8058	-0.890211	-5.47157	5e-05	0.000148577	yes
Arid3a	Arid3a	Arid3a	chr10:79389816-79417757	WT	Mut	OK	34.5024	18.631	-0.88899	-4.38066	5e-05	0.000148577	yes
Trim34a	Trim34a	Trim34a	chr7:111392970-111410750	WT	Mut	OK	10.1486	5.4803	-0.888953	-4.71186	5e-05	0.000148577	yes
Afap1	Afap1	Afap1	chr5:36235967-36346571	WT	Mut	OK	3.74599	2.02301	-0.888842	-4.56011	5e-05	0.000148577	yes
Ccnl2	Ccnl2	Ccnl2	chr4:155186597-155198652	WT	Mut	OK	105.965	57.2447	-0.888375	-4.41294	5e-05	0.000148577	yes
Cd177	Cd177	Cd177	chr7:25529001-25545330	WT	Mut	OK	45.2306	24.4385	-0.888145	-4.82287	5e-05	0.000148577	yes
Chkb	Chkb	Chkb	chr15:89246835-89260358	WT	Mut	OK	60.5085	32.6978	-0.887947	-4.24887	5e-05	0.000148577	yes
1500012F01Rik	1500012F01Rik	1500012F01Rik	chr2:166861296-166891362	WT	Mut	OK	148.15	80.064	-0.887835	-3.39573	5e-05	0.000148577	yes
Susd1	Susd1	Susd1	chr4:59327554-59451505	WT	Mut	OK	110.251	59.5939	-0.887554	-4.43358	5e-05	0.000148577	yes
Sft2d2	Sft2d2	Sft2d2	chr1:167104471-167124564	WT	Mut	OK	87.2861	47.2062	-0.886775	-4.43665	5e-05	0.000148577	yes
Cables2	Cables2	Cables2	chr2:179993243-180008170	WT	Mut	OK	39.6415	21.4428	-0.886517	-4.80589	5e-05	0.000148577	yes
Traf3	Traf3	Traf3	chr12:112404758-112505359	WT	Mut	OK	16.3735	8.86221	-0.885625	-4.81189	5e-05	0.000148577	yes
Pecam1	Pecam1	Pecam1	chr11:106515531-106576595	WT	Mut	OK	87.3032	47.2557	-0.885546	-4.43174	5e-05	0.000148577	yes
Zfp369	Zfp369	Zfp369	chr13:65380161-65399103	WT	Mut	OK	12.006	6.5008	-0.885064	-4.94498	5e-05	0.000148577	yes
Slc50a1	Slc50a1	Slc50a1	chr3:89072167-89074492	WT	Mut	OK	79.5818	43.1072	-0.884509	-5.20909	5e-05	0.000148577	yes
Manea	Manea	Manea	chr4:26251652-26273799	WT	Mut	OK	34.946	18.9297	-0.884478	-4.87085	5e-05	0.000148577	yes
Zfp354c	Zfp354c	Zfp354c	chr11:50624586-50641233	WT	Mut	OK	4.59898	2.49198	-0.884023	-4.57411	5e-05	0.000148577	yes
Ptprj	Ptprj	Ptprj	chr2:90269912-90420804	WT	Mut	OK	34.534	18.7158	-0.883763	-4.3915	5e-05	0.000148577	yes
Sik1	Sik1	Sik1	chr17:31981194-31992737	WT	Mut	OK	57.566	31.1994	-0.883698	-4.38086	5e-05	0.000148577	yes
Trmu	Trmu	Trmu	chr15:85709756-85727823	WT	Mut	OK	9.95186	5.39701	-0.882805	-4.00881	5e-05	0.000148577	yes
Fam43a	Fam43a	Fam43a	chr16:30599808-30602883	WT	Mut	OK	45.1934	24.5115	-0.882655	-4.94124	5e-05	0.000148577	yes
Cbfa2t3	Cbfa2t3	Cbfa2t3	chr8:125149035-125223009	WT	Mut	OK	30.2443	16.4088	-0.882189	-4.39926	5e-05	0.000148577	yes
Acvrl1	Acvrl1	Acvrl1	chr15:100958967-100975767	WT	Mut	OK	2.32203	1.26063	-0.881243	-3.4597	5e-05	0.000148577	yes
Mocs1	Mocs1	Mocs1	chr17:49567688-49594755	WT	Mut	OK	15.1457	8.23077	-0.879812	-4.86831	5e-05	0.000148577	yes
Zfyve27	Zfyve27	Zfyve27	chr19:42245056-42269082	WT	Mut	OK	19.265	10.4695	-0.879784	-4.75295	5e-05	0.000148577	yes
Rab39	Rab39	Rab39	chr9:53492214-53514337	WT	Mut	OK	2.18944	1.19026	-0.87928	-3.27324	5e-05	0.000148577	yes
Jakmip1	Jakmip1	Jakmip1	chr5:37442095-37516537	WT	Mut	OK	73.5092	39.9899	-0.878289	-4.32965	5e-05	0.000148577	yes
Ttc17	Ttc17	Ttc17	chr2:94140922-94246846	WT	Mut	OK	17.8896	9.73604	-0.877713	-4.71475	5e-05	0.000148577	yes
Il5ra	Il5ra	Il5ra	chr6:106660372-106699031	WT	Mut	OK	2.37483	1.29311	-0.876975	-3.6443	5e-05	0.000148577	yes
Cdip1	Cdip1	Cdip1	chr16:4726360-4789935	WT	Mut	OK	54.8589	29.8797	-0.87656	-3.64056	5e-05	0.000148577	yes
Bend5	Bend5	Bend5	chr4:110070395-111330115	WT	Mut	OK	3.30831	1.80304	-0.875665	-3.14737	5e-05	0.000148577	yes
Pbxip1	Pbxip1	Pbxip1	chr3:89240625-89254874	WT	Mut	OK	59.015	32.1756	-0.875114	-4.35602	5e-05	0.000148577	yes
Fbrs	Fbrs	Fbrs	chr7:134628734-134635027	WT	Mut	OK	69.2702	37.7787	-0.874662	-4.80159	5e-05	0.000148577	yes
Csnk1e	Csnk1e	Csnk1e	chr15:79248281-79272487	WT	Mut	OK	28.201	15.3998	-0.872834	-5.26478	5e-05	0.000148577	yes
H2-Q2	H2-Q2	H2-Q2	chr17:35479277-35482667	WT	Mut	OK	23.6575	12.9299	-0.871589	-4.39311	5e-05	0.000148577	yes
Ghdc	Ghdc	Ghdc	chr11:100627645-100632271	WT	Mut	OK	8.56449	4.68099	-0.871553	-4.14907	5e-05	0.000148577	yes
Jun	Jun	Jun	chr4:94715726-94718913	WT	Mut	OK	125.633	68.674	-0.871377	-4.3164	5e-05	0.000148577	yes
Hspa2	Hspa2	Hspa2	chr12:77505162-77507923	WT	Mut	OK	49.1132	26.8674	-0.870257	-4.72957	5e-05	0.000148577	yes
Rad52	Rad52	Rad52	chr6:119852715-119872841	WT	Mut	OK	17.6147	9.63743	-0.870062	-4.69339	5e-05	0.000148577	yes
Sfrs18	Sfrs18	Sfrs18	chr4:21773473-21803622	WT	Mut	OK	59.2014	32.4026	-0.869522	-4.327	5e-05	0.000148577	yes
Leng8	Leng8	Leng8	chr7:4088657-4099775	WT	Mut	OK	104.263	57.0909	-0.868893	-4.34842	5e-05	0.000148577	yes
Sla	Sla	Sla	chr15:66502331-66682282	WT	Mut	OK	61.2862	33.5596	-0.868838	-4.49539	5e-05	0.000148577	yes
Map3k1	Map3k1	Map3k1	chr13:112536642-112599191	WT	Mut	OK	66.2403	36.2752	-0.868725	-4.34781	5e-05	0.000148577	yes
Ttc5	Ttc5	Ttc5	chr14:51385089-51405193	WT	Mut	OK	79.3902	43.5007	-0.867922	-4.77212	5e-05	0.000148577	yes
Syvn1	Syvn1	Syvn1	chr19:6046575-6057751	WT	Mut	OK	195.965	107.385	-0.867802	-3.82266	5e-05	0.000148577	yes
Ccdc71l	Ccdc71l	Ccdc71l	chr12:33063653-33067808	WT	Mut	OK	17.582	9.64419	-0.866368	-5.12323	5e-05	0.000148577	yes
Pnkp	Pnkp	Pnkp	chr7:52112550-52118299	WT	Mut	OK	46.6104	25.5736	-0.865998	-4.92649	5e-05	0.000148577	yes
Ip6k2	Ip6k2	Ip6k2	chr9:108698324-108708664	WT	Mut	OK	40.9432	22.4659	-0.865886	-5.24125	5e-05	0.000148577	yes
Zkscan14	Zkscan14	Zkscan14	chr5:145955814-145962751	WT	Mut	OK	11.1807	6.13539	-0.865788	-4.38009	5e-05	0.000148577	yes
Mtx3	Mtx3	Mtx3	chr13:93614741-93628185	WT	Mut	OK	7.8043	4.2836	-0.865445	-4.98518	5e-05	0.000148577	yes
Sidt2	Sidt2	Sidt2	chr9:45745957-45763332	WT	Mut	OK	60.6003	33.2623	-0.865437	-4.29252	5e-05	0.000148577	yes
Fam46a	Fam46a	Fam46a	chr9:85214045-85220757	WT	Mut	OK	6.01274	3.30035	-0.865405	-4.72168	5e-05	0.000148577	yes
Pla2g15	Pla2g15	Pla2g15	chr8:108674298-108688615	WT	Mut	OK	21.1995	11.6387	-0.865107	-5.01675	5e-05	0.000148577	yes
Dmtf1	Dmtf1	Dmtf1	chr5:9100736-9161776	WT	Mut	OK	50.5938	27.7802	-0.864905	-3.67028	5e-05	0.000148577	yes
Amn1	Amn1	Amn1	chr6:149106098-149137234	WT	Mut	OK	9.38575	5.15539	-0.864391	-3.44378	5e-05	0.000148577	yes
Dhrs11	Dhrs11	Dhrs11	chr11:84634229-84642505	WT	Mut	OK	10.7518	5.90701	-0.864074	-3.90062	5e-05	0.000148577	yes
Dbnl	Dbnl	Dbnl	chr11:5688485-5700983	WT	Mut	OK	175.344	96.4484	-0.862359	-4.25565	5e-05	0.000148577	yes
Il16	Il16	Il16	chr7:90791572-90884000	WT	Mut	OK	98.0897	53.9608	-0.862189	-4.32136	5e-05	0.000148577	yes
Sgk1	Sgk1	Sgk1	chr10:21601989-21719708	WT	Mut	OK	65.9697	36.2921	-0.862148	-4.73866	5e-05	0.000148577	yes
N4bp2l1	N4bp2l1	N4bp2l1	chr5:151374217-151397100	WT	Mut	OK	14.0959	7.75486	-0.8621	-4.49023	5e-05	0.000148577	yes
Serpinb10	Serpinb10	Serpinb10	chr1:109425579-109445848	WT	Mut	OK	1.24792	0.686758	-0.861656	-2.90312	5e-05	0.000148577	yes
S100a9	S100a9	S100a9	chr3:90496554-90499613	WT	Mut	OK	4141.18	2281.92	-0.859795	-4.2907	5e-05	0.000148577	yes
Acnat1	Acnat1	Acnat1	chr4:49456403-49463981	WT	Mut	OK	2.89275	1.59417	-0.859634	-3.91718	5e-05	0.000148577	yes
Ssh3	Ssh3	Ssh3	chr19:4261667-4269172	WT	Mut	OK	33.1516	18.2771	-0.859043	-5.24852	5e-05	0.000148577	yes
Peli1	Peli1	Peli1	chr11:20991326-21050330	WT	Mut	OK	48.4492	26.7158	-0.858776	-4.72184	5e-05	0.000148577	yes
Prr14	Prr14	Prr14	chr7:134615127-134620272	WT	Mut	OK	61.9652	34.1786	-0.858367	-4.70209	5e-05	0.000148577	yes
Man2a1	Man2a1	Man2a1	chr17:64950988-65104450	WT	Mut	OK	57.7468	31.8808	-0.857053	-4.27968	5e-05	0.000148577	yes
A330032B11Rik	A330032B11Rik	A330032B11Rik	chr19:37095780-37281783	WT	Mut	OK	3.84511	2.12399	-0.856251	-3.11697	5e-05	0.000148577	yes
Itgb3	Itgb3	Itgb3	chr11:104469313-104531785	WT	Mut	OK	14.6233	8.08186	-0.855515	-5.21628	5e-05	0.000148577	yes
Ip6k1	Ip6k1	Ip6k1	chr9:107904978-107951113	WT	Mut	OK	89.6521	49.5585	-0.855204	-4.27057	5e-05	0.000148577	yes
Samd10	Samd10	Samd10	chr2:181329923-181333852	WT	Mut	OK	9.8848	5.4654	-0.854885	-4.17774	5e-05	0.000148577	yes
St6gal1	St6gal1	St6gal1	chr16:23224812-23360423	WT	Mut	OK	101.126	55.923	-0.854639	-4.22456	5e-05	0.000148577	yes
Gas7	Gas7	Gas7	chr11:67346499-67502494	WT	Mut	OK	80.1664	44.3421	-0.85432	-4.27389	5e-05	0.000148577	yes
Tank	Tank	Tank	chr2:61416642-61492226	WT	Mut	OK	30.639	16.9529	-0.853841	-5.0719	5e-05	0.000148577	yes
Camk2d	Camk2d	Camk2d	chr3:126299890-126547972	WT	Mut	OK	81.0775	44.8703	-0.85354	-4.24931	5e-05	0.000148577	yes
Slc25a38	Slc25a38	Slc25a38	chr9:120019516-120033437	WT	Mut	OK	26.2307	14.5194	-0.853273	-4.64064	5e-05	0.000148577	yes
Stat6	Stat6	Stat6	chr10:127080041-127103759	WT	Mut	OK	71.0199	39.3585	-0.851548	-4.18668	5e-05	0.000148577	yes
Il6st	Il6st	Il6st	chr13:113254277-113297068	WT	Mut	OK	24.6866	13.6841	-0.851228	-4.67021	5e-05	0.000148577	yes
Atg9a	Atg9a	Atg9a	chr1:75177439-75188497	WT	Mut	OK	17.8911	9.91985	-0.850851	-5.02074	5e-05	0.000148577	yes
S100a8	S100a8	S100a8	chr3:90472992-90473956	WT	Mut	OK	5387.51	2988.67	-0.850114	-4.25497	5e-05	0.000148577	yes
Midn	Midn	Midn	chr10:79611034-79621112	WT	Mut	OK	54.2758	30.1122	-0.849964	-4.37556	5e-05	0.000148577	yes
Ldlrap1	Ldlrap1	Ldlrap1	chr4:134301326-134323919	WT	Mut	OK	20.5474	11.3998	-0.849945	-4.92358	5e-05	0.000148577	yes
Ttpal	Ttpal	Ttpal	chr2:163428049-163444749	WT	Mut	OK	41.0404	22.7722	-0.849768	-4.22823	5e-05	0.000148577	yes
Serpini1	Serpini1	Serpini1	chr3:75361454-75446445	WT	Mut	OK	3.35141	1.86024	-0.849281	-3.66562	5e-05	0.000148577	yes
Pdlim5	Pdlim5	Pdlim5	chr3:141902548-142058660	WT	Mut	OK	12.7374	7.07016	-0.849252	-4.81098	5e-05	0.000148577	yes
Trim12c	Trim12c	Trim12c	chr7:111487267-111501872	WT	Mut	OK	43.9602	24.4017	-0.849217	-4.17312	5e-05	0.000148577	yes
Mettl17	Mettl17	Mettl17	chr14:52504516-52511543	WT	Mut	OK	27.4469	15.2386	-0.848913	-4.80525	5e-05	0.000148577	yes
Fmnl1	Fmnl1	Fmnl1	chr11:103032451-103060214	WT	Mut	OK	181.432	100.758	-0.848542	-4.25839	5e-05	0.000148577	yes
Gpbp1l1	Gpbp1l1	Gpbp1l1	chr4:116230331-116272871	WT	Mut	OK	68.6907	38.1794	-0.847322	-4.02377	5e-05	0.000148577	yes
Clk4	Clk4	Clk4	chr11:51076672-51095266	WT	Mut	OK	80.3674	44.6835	-0.846869	-4.66016	5e-05	0.000148577	yes
Anxa3	Anxa3	Anxa3	chr5:97222403-97274987	WT	Mut	OK	5.35617	2.97893	-0.846406	-3.49384	5e-05	0.000148577	yes
Tiparp	Tiparp	Tiparp	chr3:65331406-65359440	WT	Mut	OK	12.771	7.10337	-0.84629	-4.96109	5e-05	0.000148577	yes
Sepw1	Sepw1	Sepw1	chr7:16502556-16507720	WT	Mut	OK	231.601	128.887	-0.845531	-4.60106	5e-05	0.000148577	yes
Cog1	Cog1	Cog1	chr11:113510842-113545465	WT	Mut	OK	31.5632	17.5693	-0.84519	-3.44402	5e-05	0.000148577	yes
Zfp276	Zfp276	Zfp276	chr8:125778094-125842476	WT	Mut	OK	13.6639	7.60783	-0.844807	-3.00244	5e-05	0.000148577	yes
Aftph	Aftph	Aftph	chr11:20585087-20641551	WT	Mut	OK	61.8531	34.4432	-0.844629	-4.20396	5e-05	0.000148577	yes
Myadm	Myadm	Myadm	chr7:3289038-3299350	WT	Mut	OK	40.1486	22.3585	-0.844523	-4.81202	5e-05	0.000148577	yes
Ncf2	Ncf2	Ncf2	chr1:154655019-154684120	WT	Mut	OK	50.9396	28.3852	-0.843645	-4.6289	5e-05	0.000148577	yes
Trim56	Trim56	Trim56	chr5:137587155-137592077	WT	Mut	OK	23.1266	12.8879	-0.843538	-5.13728	5e-05	0.000148577	yes
Fuk	Fuk	Fuk	chr8:113406355-113426388	WT	Mut	OK	6.1795	3.44397	-0.843417	-4.16473	5e-05	0.000148577	yes
Rbm5	Rbm5	Rbm5	chr9:107642825-107673333	WT	Mut	OK	122.862	68.497	-0.842924	-4.21617	5e-05	0.000148577	yes
Sqstm1	Sqstm1	Sqstm1	chr11:50013653-50024292	WT	Mut	OK	116.54	65.0047	-0.842208	-4.17494	5e-05	0.000148577	yes
Cd93	Cd93	Cd93	chr2:148262386-148269271	WT	Mut	OK	152.154	84.8777	-0.842073	-4.21371	5e-05	0.000148577	yes
Stx11	Stx11	Stx11	chr10:12659786-12684065	WT	Mut	OK	7.55436	4.21419	-0.842055	-3.87413	5e-05	0.000148577	yes
Thumpd2	Thumpd2	Thumpd2	chr17:81425666-81464425	WT	Mut	OK	11.6747	6.51315	-0.84196	-4.29873	5e-05	0.000148577	yes
Casz1	Casz1	Casz1	chr4:148178500-148329001	WT	Mut	OK	5.01839	2.80284	-0.840333	-4.2513	5e-05	0.000148577	yes
Mcpt8	Mcpt8	Mcpt8	chr14:56700999-56704034	WT	Mut	OK	9.98865	5.58457	-0.838843	-3.24171	5e-05	0.000148577	yes
Rab21	Rab21	Rab21	chr10:114726917-114752647	WT	Mut	OK	120.818	67.5561	-0.838683	-4.14151	5e-05	0.000148577	yes
Ifngr2	Ifngr2	Ifngr2	chr16:91547338-91564252	WT	Mut	OK	46.3834	25.9438	-0.83822	-4.7594	5e-05	0.000148577	yes
Myo1g	Myo1g	Myo1g	chr11:6406550-6420961	WT	Mut	OK	80.9342	45.2881	-0.837618	-4.16111	5e-05	0.000148577	yes
Frat2	Frat2	Frat2	chr19:41920464-41922622	WT	Mut	OK	24.3894	13.6507	-0.837281	-4.64496	5e-05	0.000148577	yes
Man1a	Man1a	Man1a	chr10:53625838-53795602	WT	Mut	OK	36.8012	20.5976	-0.837276	-4.57553	5e-05	0.000148577	yes
Sh2b3	Sh2b3	Sh2b3	chr5:122267223-122286810	WT	Mut	OK	75.2408	42.125	-0.83684	-4.59222	5e-05	0.000148577	yes
Wipi2	Wipi2	Wipi2	chr5:143105537-143145324	WT	Mut	OK	44.3706	24.8624	-0.835638	-4.11777	5e-05	0.000148577	yes
Mdp1	Mdp1	Mdp1	chr14:56276715-56279345	WT	Mut	OK	51.4374	28.8309	-0.835201	-5.11591	5e-05	0.000148577	yes
Gch1	Gch1	Gch1	chr14:47773569-47809077	WT	Mut	OK	8.10416	4.54566	-0.834172	-4.11171	5e-05	0.000148577	yes
Ddx17	Ddx17	Ddx17	chr15:79346837-79377171	WT	Mut	OK	435.087	244.134	-0.833629	-4.07302	5e-05	0.000148577	yes
Zfp169	Zfp169	Zfp169	chr13:48583028-48608805	WT	Mut	OK	6.1087	3.42849	-0.833295	-4.10508	5e-05	0.000148577	yes
Lgals8	Lgals8	Lgals8	chr13:12531681-12554005	WT	Mut	OK	30.0735	16.8808	-0.833107	-4.71762	5e-05	0.000148577	yes
Cd84	Cd84	Cd84	chr1:173769827-173820849	WT	Mut	OK	54.9995	30.8828	-0.832614	-4.11852	5e-05	0.000148577	yes
Olfr856-ps1	Olfr856-ps1	Olfr856-ps1	chr9:19461482-19463124	WT	Mut	OK	26.8623	15.0859	-0.832383	-4.54457	5e-05	0.000148577	yes
Hsd17b11	Hsd17b11	Hsd17b11	chr5:104418783-104450815	WT	Mut	OK	56.3873	31.6752	-0.83202	-5.10502	5e-05	0.000148577	yes
4833420G17Rik	4833420G17Rik	4833420G17Rik	chr13:120251565-120274924	WT	Mut	OK	62.7198	35.2348	-0.831919	-4.12133	5e-05	0.000148577	yes
1110008J03Rik	1110008J03Rik	1110008J03Rik	chr5:121059068-121062598	WT	Mut	OK	5.94732	3.34152	-0.831736	-3.3428	5e-05	0.000148577	yes
C78339	C78339	C78339	chr13:46764890-46771142	WT	Mut	OK	19.1985	10.7947	-0.830669	-3.92231	5e-05	0.000148577	yes
Grk4	Grk4	Grk4	chr5:35003027-35097952	WT	Mut	OK	11.1375	6.26654	-0.82969	-4.66402	5e-05	0.000148577	yes
Pip5k1c	Pip5k1c	Pip5k1c	chr10:80755716-80782719	WT	Mut	OK	107.769	60.6621	-0.829068	-4.18784	5e-05	0.000148577	yes
Bzrap1	Bzrap1	Bzrap1	chr11:87574042-87599430	WT	Mut	OK	12.4969	7.0373	-0.828479	-4.72862	5e-05	0.000148577	yes
1700113A16Rik	1700113A16Rik	1700113A16Rik	chr3:87975481-87981707	WT	Mut	OK	53.3238	30.0345	-0.828158	-4.74839	5e-05	0.000148577	yes
Ebf1	Ebf1	Ebf1	chr11:44431635-44818674	WT	Mut	OK	192.67	108.543	-0.827861	-4.14301	5e-05	0.000148577	yes
Siglece	Siglece	Siglece	chr7:50906439-50915531	WT	Mut	OK	3.97044	2.23835	-0.826861	-3.10169	5e-05	0.000148577	yes
Zfp873	Zfp873	Zfp873	chr10:81510871-81524331	WT	Mut	OK	9.48982	5.35063	-0.826672	-4.20284	5e-05	0.000148577	yes
Parp4	Parp4	Parp4	chr14:57194455-57278635	WT	Mut	OK	19.7484	11.1379	-0.826261	-4.5238	5e-05	0.000148577	yes
Cpeb4	Cpeb4	Cpeb4	chr11:31772210-31831577	WT	Mut	OK	10.766	6.07349	-0.825878	-4.25526	5e-05	0.000148577	yes
Atxn7	Atxn7	Atxn7	chr14:14845004-14939815	WT	Mut	OK	18.392	10.3872	-0.824274	-4.49348	5e-05	0.000148577	yes
Acbd4	Acbd4	Acbd4	chr11:102963001-102973513	WT	Mut	OK	13.1678	7.43708	-0.824202	-4.2398	5e-05	0.000148577	yes
Parp14	Parp14	Parp14	chr16:35832963-35871468	WT	Mut	OK	23.617	13.3395	-0.824122	-4.07949	5e-05	0.000148577	yes
Serp1	Serp1	Serp1	chr3:58325892-58361423	WT	Mut	OK	502.04	283.747	-0.823198	-3.8152	5e-05	0.000148577	yes
2510002D24Rik	2510002D24Rik	2510002D24Rik	chr16:18836672-18840206	WT	Mut	OK	19.5508	11.0537	-0.822698	-4.17825	5e-05	0.000148577	yes
Jarid2	Jarid2	Jarid2	chr13:44826142-45017012	WT	Mut	OK	27.2012	15.3954	-0.821176	-4.09536	5e-05	0.000148577	yes
Hdac10	Hdac10	Hdac10	chr15:88953732-88959130	WT	Mut	OK	44.7248	25.3194	-0.820833	-4.44828	5e-05	0.000148577	yes
Zfp747	Zfp747	Zfp747	chr7:134516050-134519564	WT	Mut	OK	4.47289	2.53334	-0.82017	-3.57013	5e-05	0.000148577	yes
Pon2	Pon2	Pon2	chr6:5214623-5248373	WT	Mut	OK	53.3222	30.2059	-0.819908	-4.41644	5e-05	0.000148577	yes
Papolg	Papolg	Papolg	chr11:23762645-23795270	WT	Mut	OK	19.8434	11.2453	-0.819332	-4.98077	5e-05	0.000148577	yes
Tmem184c	Tmem184c	Tmem184c	chr8:80119878-80134552	WT	Mut	OK	28.0662	15.9069	-0.819181	-4.97279	5e-05	0.000148577	yes
Trem3	Trem3	Trem3	chr17:48386895-48398213	WT	Mut	OK	13.223	7.49665	-0.818735	-3.63921	5e-05	0.000148577	yes
Ncf4	Ncf4	Ncf4	chr15:78075240-78093010	WT	Mut	OK	68.5558	38.8819	-0.818179	-4.41602	5e-05	0.000148577	yes
Pi4k2a	Pi4k2a	Pi4k2a	chr19:42164924-42196708	WT	Mut	OK	22.7602	12.9093	-0.8181	-4.98239	5e-05	0.000148577	yes
Mbnl2	Mbnl2	Mbnl2	chr14:120674890-120830920	WT	Mut	OK	26.6368	15.1109	-0.817833	-4.48363	5e-05	0.000148577	yes
Hdac8	Hdac8	Hdac8	chrX:99479978-99700487	WT	Mut	OK	45.3787	25.7705	-0.816296	-4.97996	5e-05	0.000148577	yes
Galt	Galt	Galt	chr4:41702125-41705998	WT	Mut	OK	20.9806	11.9215	-0.815487	-4.51599	5e-05	0.000148577	yes
Zfp738	Zfp738	Zfp738	chr13:67768377-67784449	WT	Mut	OK	6.63923	3.77539	-0.814391	-4.43578	5e-05	0.000148577	yes
2810474O19Rik	2810474O19Rik	2810474O19Rik	chr6:149257935-149284185	WT	Mut	OK	22.906	13.0264	-0.81429	-4.01373	5e-05	0.000148577	yes
Rnf123	Rnf123	Rnf123	chr9:107951620-107981706	WT	Mut	OK	36.6519	20.8524	-0.813672	-3.57566	5e-05	0.000148577	yes
Ndor1	Ndor1	Ndor1	chr2:25100332-25110934	WT	Mut	OK	32.9892	18.7758	-0.81312	-4.447	5e-05	0.000148577	yes
D930016D06Rik	D930016D06Rik	D930016D06Rik	chr5:104954753-104983230	WT	Mut	OK	9.36986	5.33383	-0.812856	-4.4898	5e-05	0.000148577	yes
2310047M10Rik	2310047M10Rik	2310047M10Rik	chr11:68873276-68875078	WT	Mut	OK	12.2939	7.00119	-0.812274	-3.8279	5e-05	0.000148577	yes
Nipal3	Nipal3	Nipal3	chr4:135004815-135050419	WT	Mut	OK	19.4395	11.0758	-0.811581	-4.65139	5e-05	0.000148577	yes
Gdf11	Gdf11	Gdf11	chr10:128321601-128328774	WT	Mut	OK	3.76411	2.1452	-0.811198	-2.95564	5e-05	0.000148577	yes
Sertad1	Sertad1	Sertad1	chr7:28271971-28275333	WT	Mut	OK	18.204	10.3816	-0.810231	-3.95153	5e-05	0.000148577	yes
Eif2ak4	Eif2ak4	Eif2ak4	chr2:118214352-118300970	WT	Mut	OK	15.1187	8.62263	-0.81013	-4.96781	5e-05	0.000148577	yes
Plekho1	Plekho1	Plekho1	chr3:95792762-95799762	WT	Mut	OK	145.96	83.295	-0.809267	-3.99732	5e-05	0.000148577	yes
Fcgr2b	Fcgr2b	Fcgr2b	chr1:172890688-172906202	WT	Mut	OK	51.5215	29.4093	-0.808899	-4.91419	5e-05	0.000148577	yes
Galnt4	Galnt4	Galnt4	chr10:98569804-98660622	WT	Mut	OK	10.586	6.0462	-0.808052	-3.16471	5e-05	0.000148577	yes
Irs2	Irs2	Irs2	chr8:10986963-11054541	WT	Mut	OK	10.0531	5.74556	-0.807122	-4.28304	5e-05	0.000148577	yes
Trim39	Trim39	Trim39	chr17:36395817-36408949	WT	Mut	OK	24.7105	14.1273	-0.806641	-4.94837	5e-05	0.000148577	yes
Fam134c	Fam134c	Fam134c	chr11:100957635-100981157	WT	Mut	OK	65.7968	37.64	-0.805752	-3.98184	5e-05	0.000148577	yes
Fbxo25	Fbxo25	Fbxo25	chr8:13907805-13940521	WT	Mut	OK	11.5242	6.59448	-0.805333	-4.10042	5e-05	0.000148577	yes
Atp6v0b	Atp6v0b	Atp6v0b	chr4:117556934-117559934	WT	Mut	OK	139.42	79.8025	-0.804928	-4.3514	5e-05	0.000148577	yes
Prdm15	Prdm15	Prdm15	chr16:98013073-98072834	WT	Mut	OK	10.1683	5.82049	-0.804869	-4.85026	5e-05	0.000148577	yes
Sec11c	Sec11c	Sec11c	chr18:65960231-65977311	WT	Mut	OK	384.835	220.308	-0.804717	-3.99845	5e-05	0.000148577	yes
Insig2	Insig2	Insig2	chr1:123200929-123229166	WT	Mut	OK	14.777	8.46081	-0.80449	-4.37763	5e-05	0.000148577	yes
Ltk	Ltk	Ltk	chr2:119577061-119586167	WT	Mut	OK	11.5252	6.59913	-0.80445	-4.1434	5e-05	0.000148577	yes
Stx17	Stx17	Stx17	chr4:48137790-48199378	WT	Mut	OK	14.6466	8.38683	-0.804372	-4.5582	5e-05	0.000148577	yes
Mfsd8	Mfsd8	Mfsd8	chr3:40622093-40650776	WT	Mut	OK	9.42881	5.39959	-0.804225	-4.26927	5e-05	0.000148577	yes
Elane	Elane	Elane	chr10:79349056-79350961	WT	Mut	OK	31.9589	18.3052	-0.803968	-4.04042	5e-05	0.000148577	yes
Rfx5	Rfx5	Rfx5	chr3:94758936-94765483	WT	Mut	OK	24.1039	13.8169	-0.802834	-4.33644	5e-05	0.000148577	yes
H2-T10	H2-T10	H2-T10	chr17:36252815-36258389	WT	Mut	OK	10.359	5.94212	-0.801843	-4.32505	5e-05	0.000148577	yes
Sfpi1	Sfpi1	Sfpi1	chr2:90936953-90955913	WT	Mut	OK	91.746	52.6567	-0.801028	-4.53352	5e-05	0.000148577	yes
Cep170	Cep170	Cep170	chr1:178663783-178737255	WT	Mut	OK	26.1806	15.0368	-0.799995	-3.96136	5e-05	0.000148577	yes
Wwp2	Wwp2	Wwp2	chr8:109960297-110082495	WT	Mut	OK	55.9308	32.1532	-0.798682	-3.96981	5e-05	0.000148577	yes
Ypel2	Ypel2	Ypel2	chr11:86749926-86807264	WT	Mut	OK	7.40024	4.25602	-0.798067	-4.39807	5e-05	0.000148577	yes
Cmtm6	Cmtm6	Cmtm6	chr9:114640320-114658461	WT	Mut	OK	77.4384	44.5457	-0.797763	-3.95613	5e-05	0.000148577	yes
Zbp1	Zbp1	Zbp1	chr2:173032113-173044423	WT	Mut	OK	11.4302	6.57513	-0.79776	-3.18351	5e-05	0.000148577	yes
9930111J21Rik1	9930111J21Rik1	9930111J21Rik1	chr11:48759651-48792900	WT	Mut	OK	12.6113	7.25613	-0.797448	-4.71443	5e-05	0.000148577	yes
Oas1c	Oas1c	Oas1c	chr5:121250207-121262523	WT	Mut	OK	5.98934	3.44656	-0.797241	-3.70192	5e-05	0.000148577	yes
Zfp637	Zfp637	Zfp637	chr6:117791259-117795974	WT	Mut	OK	19.3425	11.1328	-0.79696	-3.98504	5e-05	0.000148577	yes
Jmy	Jmy	Jmy	chr13:94200051-94269763	WT	Mut	OK	5.98244	3.44397	-0.79666	-4.64618	5e-05	0.000148577	yes
P2rx3	P2rx3	P2rx3	chr2:84836708-84875991	WT	Mut	OK	33.7478	19.4445	-0.795432	-4.3719	5e-05	0.000148577	yes
Zfp488	Zfp488	Zfp488	chr14:34780255-34791950	WT	Mut	OK	25.4895	14.6912	-0.794946	-4.31249	5e-05	0.000148577	yes
Ist1	Ist1	Ist1	chr8:112138416-112217194	WT	Mut	OK	101.481	58.4899	-0.79495	-3.88564	5e-05	0.000148577	yes
Tmsb10	Tmsb10	Tmsb10	chr6:72907340-72908742	WT	Mut	OK	1337.78	771.22	-0.794626	-3.97373	5e-05	0.000148577	yes
A630007B06Rik	A630007B06Rik	A630007B06Rik	chr19:56865452-56888173	WT	Mut	OK	10.7098	6.17436	-0.794566	-4.48608	5e-05	0.000148577	yes
Nck2	Nck2	Nck2	chr1:43502595-43627363	WT	Mut	OK	13.1549	7.58519	-0.794343	-4.26979	5e-05	0.000148577	yes
Mccc1	Mccc1	Mccc1	chr3:35858230-35952469	WT	Mut	OK	9.5284	5.49472	-0.794189	-4.05066	5e-05	0.000148577	yes
Ablim1	Ablim1	Ablim1	chr19:57107753-57290522	WT	Mut	OK	69.4467	40.0485	-0.794158	-3.98869	5e-05	0.000148577	yes
Dusp3	Dusp3	Dusp3	chr11:101832457-101846105	WT	Mut	OK	2.47862	1.42972	-0.793799	-3.37327	5e-05	0.000148577	yes
Rhbdl1	Rhbdl1	Rhbdl1	chr17:25971409-25974072	WT	Mut	OK	8.99785	5.19061	-0.793675	-3.26441	5e-05	0.000148577	yes
Sptbn1	Sptbn1	Sptbn1	chr11:29999394-30119772	WT	Mut	OK	86.1084	49.7302	-0.792031	-3.95669	5e-05	0.000148577	yes
Tob1	Tob1	Tob1	chr11:94072767-94076806	WT	Mut	OK	14.2586	8.23512	-0.791971	-4.223	5e-05	0.000148577	yes
Atxn3	Atxn3	Atxn3	chr12:103157110-103196453	WT	Mut	OK	22.1661	12.8063	-0.791501	-3.68128	5e-05	0.000148577	yes
Appl2	Appl2	Appl2	chr10:83062778-83111409	WT	Mut	OK	12.5736	7.27152	-0.790067	-4.42596	5e-05	0.000148577	yes
Bet1l	Bet1l	Bet1l	chr7:148039282-148042282	WT	Mut	OK	19.5147	11.2927	-0.789169	-4.18489	5e-05	0.000148577	yes
Dcdc2c	Dcdc2c	Dcdc2c	chr12:29122659-29233202	WT	Mut	OK	6.78771	3.92834	-0.789004	-3.36685	5e-05	0.000148577	yes
Casp1	Casp1	Casp1	chr9:5298516-5307281	WT	Mut	OK	30.6298	17.7398	-0.787947	-4.60792	5e-05	0.000148577	yes
Cdc42ep3	Cdc42ep3	Cdc42ep3	chr17:79733364-79754431	WT	Mut	OK	89.8415	52.0542	-0.787367	-4.07435	5e-05	0.000148577	yes
Zfp691	Zfp691	Zfp691	chr4:118842122-118846800	WT	Mut	OK	6.36177	3.68672	-0.787089	-3.25045	5e-05	0.000148577	yes
Zfp952	Zfp952	Zfp952	chr17:33130083-33142402	WT	Mut	OK	13.4751	7.81191	-0.786553	-4.46885	5e-05	0.000148577	yes
Helz2	Helz2	Helz2	chr2:180962319-180976732	WT	Mut	OK	32.7617	18.9937	-0.786489	-3.9294	5e-05	0.000148577	yes
Ppm1l	Ppm1l	Ppm1l	chr3:69120839-69359318	WT	Mut	OK	3.44591	1.99833	-0.786091	-3.55469	5e-05	0.000148577	yes
Sirt7	Sirt7	Sirt7	chr11:120479685-120486316	WT	Mut	OK	84.5571	49.039	-0.785997	-4.28891	5e-05	0.000148577	yes
Cited2	Cited2	Cited2	chr10:17443033-17445480	WT	Mut	OK	37.8875	21.9813	-0.785443	-4.64423	5e-05	0.000148577	yes
Irf5	Irf5	Irf5	chr6:29476624-29487320	WT	Mut	OK	54.0301	31.3598	-0.784845	-4.25673	5e-05	0.000148577	yes
Dgkq	Dgkq	Dgkq	chr5:109058828-109089788	WT	Mut	OK	12.4069	7.20142	-0.784787	-3.83748	5e-05	0.000148577	yes
Spry2	Spry2	Spry2	chr14:106291163-106296036	WT	Mut	OK	17.4556	10.1376	-0.783977	-4.28194	5e-05	0.000148577	yes
Igf2r	Igf2r	Igf2r	chr17:12875271-13061009	WT	Mut	OK	10.0505	5.83902	-0.783476	-4.19405	5e-05	0.000148577	yes
Herpud1	Herpud1	Herpud1	chr8:96910399-96919258	WT	Mut	OK	246.112	143.081	-0.782488	-3.91599	5e-05	0.000148577	yes
Efha2	Efha2	Efha2	chr8:41393404-41471658	WT	Mut	OK	2.52546	1.46896	-0.781754	-3.16477	5e-05	0.000148577	yes
Malt1	Malt1	Malt1	chr18:65590650-65638446	WT	Mut	OK	31.2107	18.1554	-0.781638	-4.03705	5e-05	0.000148577	yes
Zfp951	Zfp951	Zfp951	chr5:105242186-105289087	WT	Mut	OK	3.81949	2.22205	-0.781491	-3.45882	5e-05	0.000148577	yes
Stxbp2	Stxbp2	Stxbp2	chr8:3631159-3643644	WT	Mut	OK	94.1661	54.7833	-0.781472	-3.88262	5e-05	0.000148577	yes
Cib1	Cib1	Cib1	chr7:87372045-87377502	WT	Mut	OK	126.262	73.4595	-0.7814	-4.42394	5e-05	0.000148577	yes
Fam53b	Fam53b	Fam53b	chr7:139903766-140004879	WT	Mut	OK	236.668	137.743	-0.780889	-3.9442	5e-05	0.000148577	yes
Arid4b	Arid4b	Arid4b	chr13:14156058-14291870	WT	Mut	OK	23.8683	13.8962	-0.7804	-3.8615	5e-05	0.000148577	yes
Osgepl1	Osgepl1	Osgepl1	chr1:53370506-53380908	WT	Mut	OK	7.67635	4.47062	-0.779945	-3.72616	5e-05	0.000148577	yes
Stx16	Stx16	Stx16	chr2:173902551-173925272	WT	Mut	OK	69.8008	40.6669	-0.77939	-3.83059	5e-05	0.000148577	yes
Otud1	Otud1	Otud1	chr2:19579688-19582217	WT	Mut	OK	34.3512	20.0158	-0.779222	-4.67439	5e-05	0.000148577	yes
Zfp606	Zfp606	Zfp606	chr7:13063653-13081584	WT	Mut	OK	9.64333	5.61923	-0.779157	-4.10715	5e-05	0.000148577	yes
Dusp11	Dusp11	Dusp11	chr6:85892262-85911661	WT	Mut	OK	57.5089	33.5136	-0.77904	-3.89053	5e-05	0.000148577	yes
Angpt1	Angpt1	Angpt1	chr15:42256270-42508341	WT	Mut	OK	1.93215	1.12677	-0.778009	-3.1933	5e-05	0.000148577	yes
Ankrd13d	Ankrd13d	Ankrd13d	chr19:4270179-4283137	WT	Mut	OK	29.7414	17.3494	-0.777591	-4.62086	5e-05	0.000148577	yes
Pnpla6	Pnpla6	Pnpla6	chr8:3515383-3544267	WT	Mut	OK	15.5687	9.08311	-0.777395	-4.66402	5e-05	0.000148577	yes
Smtnl2	Smtnl2	Smtnl2	chr11:72203615-72225215	WT	Mut	OK	28.9612	16.899	-0.777186	-4.64989	5e-05	0.000148577	yes
Vps18	Vps18	Vps18	chr2:119114477-119124189	WT	Mut	OK	17.4222	10.1666	-0.777085	-4.60638	5e-05	0.000148577	yes
Fchsd1	Fchsd1	Fchsd1	chr18:38115212-38129385	WT	Mut	OK	6.39443	3.73283	-0.776547	-4.03566	5e-05	0.000148577	yes
Ubxn7	Ubxn7	Ubxn7	chr16:32332337-32393833	WT	Mut	OK	20.9772	12.2459	-0.77653	-3.84906	5e-05	0.000148577	yes
Sipa1l2	Sipa1l2	Sipa1l2	chr8:127941962-128016610	WT	Mut	OK	8.22143	4.80085	-0.776101	-4.54856	5e-05	0.000148577	yes
Alpk1	Alpk1	Alpk1	chr3:127373227-127483445	WT	Mut	OK	5.26093	3.07272	-0.775799	-4.12446	5e-05	0.000148577	yes
Pydc3	Pydc3	Pydc3	chr1:175603810-175628523	WT	Mut	OK	3.45955	2.02307	-0.77404	-3.44494	5e-05	0.000148577	yes
Ranbp10	Ranbp10	Ranbp10	chr8:108292207-108351250	WT	Mut	OK	24.3192	14.2286	-0.773302	-4.22472	5e-05	0.000148577	yes
Gm17821	Gm17821	Gm17821	chr12:68757728-68770258	WT	Mut	OK	26.504	15.5172	-0.772336	-3.86672	5e-05	0.000148577	yes
Nsg2	Nsg2	Nsg2	chr11:31900458-31959202	WT	Mut	OK	10.2148	5.98116	-0.772164	-3.85477	5e-05	0.000148577	yes
Uprt	Uprt	Uprt	chrX:101678120-101701601	WT	Mut	OK	9.60635	5.62785	-0.771404	-3.22041	5e-05	0.000148577	yes
Zbtb18	Zbtb18	Zbtb18	chr1:179374791-179380897	WT	Mut	OK	97.134	56.9441	-0.770429	-3.86166	5e-05	0.000148577	yes
Cobll1	Cobll1	Cobll1	chr2:64926395-65076683	WT	Mut	OK	16.9647	9.95009	-0.769754	-4.14738	5e-05	0.000148577	yes
Pikfyve	Pikfyve	Pikfyve	chr1:65233258-65325270	WT	Mut	OK	6.34565	3.72207	-0.769662	-4.67736	5e-05	0.000148577	yes
Ltb4r1	Ltb4r1	Ltb4r1	chr14:56384798-56387329	WT	Mut	OK	9.52673	5.58822	-0.769593	-3.11624	5e-05	0.000148577	yes
Rel	Rel	Rel	chr11:23641728-23670970	WT	Mut	OK	22.2027	13.0247	-0.769486	-4.55812	5e-05	0.000148577	yes
Gpc2	Gpc2	Gpc2	chr5:138714887-138721165	WT	Mut	OK	8.01618	4.70315	-0.769287	-3.72851	5e-05	0.000148577	yes
Prdm2	Prdm2	Prdm2	chr4:142697293-142802612	WT	Mut	OK	27.4701	16.1266	-0.768416	-3.77736	5e-05	0.000148577	yes
AI846148	AI846148	AI846148	chr19:7430953-7458047	WT	Mut	OK	15.7774	9.26717	-0.767662	-3.82944	5e-05	0.000148577	yes
Chrnb1	Chrnb1	Chrnb1	chr11:69597537-69609439	WT	Mut	OK	6.20131	3.64416	-0.766986	-3.38859	5e-05	0.000148577	yes
Smug1	Smug1	Smug1	chr15:102983720-102993715	WT	Mut	OK	5.82613	3.42701	-0.765589	-3.80007	5e-05	0.000148577	yes
Otub2	Otub2	Otub2	chr12:104615103-104644560	WT	Mut	OK	71.7508	42.2108	-0.765385	-3.76412	5e-05	0.000148577	yes
Gmip	Gmip	Gmip	chr8:72332585-72345769	WT	Mut	OK	42.8518	25.244	-0.763416	-3.76305	5e-05	0.000148577	yes
Ctns	Ctns	Ctns	chr11:72996634-73012521	WT	Mut	OK	10.9791	6.4678	-0.763418	-4.13494	5e-05	0.000148577	yes
Frmd7	Frmd7	Frmd7	chrX:48245821-48295887	WT	Mut	OK	4.43713	2.61754	-0.761416	-3.90445	5e-05	0.000148577	yes
Otud3	Otud3	Otud3	chr4:138451293-138469862	WT	Mut	OK	7.45805	4.40213	-0.760597	-3.39204	5e-05	0.000148577	yes
2310035C23Rik	2310035C23Rik	2310035C23Rik	chr1:107560437-107651708	WT	Mut	OK	25.981	15.3418	-0.759984	-4.17933	5e-05	0.000148577	yes
Atg2a	Atg2a	Atg2a	chr19:6241667-6262304	WT	Mut	OK	20.6277	12.184	-0.759596	-4.14034	5e-05	0.000148577	yes
Smim3	Smim3	Smim3	chr18:60633844-60661637	WT	Mut	OK	22.1694	13.0998	-0.759028	-4.25234	5e-05	0.000148577	yes
Arl14ep	Arl14ep	Arl14ep	chr2:106802685-106814554	WT	Mut	OK	19.5427	11.5499	-0.758754	-4.56299	5e-05	0.000148577	yes
Fam160b2	Fam160b2	Fam160b2	chr14:70983101-70999642	WT	Mut	OK	27.7432	16.4016	-0.7583	-4.11583	5e-05	0.000148577	yes
Smcr7	Smcr7	Smcr7	chr11:60541899-60546453	WT	Mut	OK	7.41842	4.38587	-0.758249	-3.59983	5e-05	0.000148577	yes
Stambpl1	Stambpl1	Stambpl1	chr19:34266759-34314818	WT	Mut	OK	187.001	110.575	-0.758025	-3.78829	5e-05	0.000148577	yes
Slc9a7	Slc9a7	Slc9a7	chrX:19682880-19868890	WT	Mut	OK	22.0076	13.0161	-0.75771	-4.38474	5e-05	0.000148577	yes
Mmp25	Mmp25	Mmp25	chr17:23766424-23782236	WT	Mut	OK	6.00763	3.55369	-0.757478	-3.69433	5e-05	0.000148577	yes
Pram1	Pram1	Pram1	chr17:33775000-33782651	WT	Mut	OK	8.07498	4.7767	-0.757444	-3.71821	5e-05	0.000148577	yes
Zfp949	Zfp949	Zfp949	chr9:88442857-88465924	WT	Mut	OK	5.35779	3.16955	-0.757357	-3.83472	5e-05	0.000148577	yes
Nprl2	Nprl2	Nprl2	chr9:107444539-107448037	WT	Mut	OK	25.7006	15.2051	-0.757246	-4.15572	5e-05	0.000148577	yes
Gpatch2l	Gpatch2l	Gpatch2l	chr12:87582827-87632318	WT	Mut	OK	23.4495	13.8842	-0.756112	-4.65294	5e-05	0.000148577	yes
Eif2c1	Eif2c1	Eif2c1	chr4:126112256-126145665	WT	Mut	OK	37.9302	22.4632	-0.755782	-3.76354	5e-05	0.000148577	yes
Rabep2	Rabep2	Rabep2	chr7:133572280-133606587	WT	Mut	OK	32.3117	19.142	-0.75532	-4.39298	5e-05	0.000148577	yes
Btk	Btk	Btk	chrX:131076879-131117679	WT	Mut	OK	108.253	64.1443	-0.755009	-3.76228	5e-05	0.000148577	yes
Dedd2	Dedd2	Dedd2	chr7:25987858-26004878	WT	Mut	OK	35.546	21.0648	-0.754853	-4.35959	5e-05	0.000148577	yes
Rnpc3	Rnpc3	Rnpc3	chr3:113307984-113333067	WT	Mut	OK	16.3492	9.68934	-0.754752	-4.21355	5e-05	0.000148577	yes
Dcaf12	Dcaf12	Dcaf12	chr4:41238332-41261934	WT	Mut	OK	79.854	47.3321	-0.754547	-3.75301	5e-05	0.000148577	yes
Prdm11	Prdm11	Prdm11	chr2:92815062-92886301	WT	Mut	OK	3.77604	2.23882	-0.754137	-2.86863	5e-05	0.000148577	yes
Csnk1g3	Csnk1g3	Csnk1g3	chr18:54021766-54115338	WT	Mut	OK	30.691	18.1994	-0.753926	-4.12705	5e-05	0.000148577	yes
Pnpla8	Pnpla8	Pnpla8	chr12:45370140-45414422	WT	Mut	OK	25.3783	15.0496	-0.753871	-4.10251	5e-05	0.000148577	yes
5530601H04Rik	5530601H04Rik	5530601H04Rik	chrX:102236192-102265463	WT	Mut	OK	5.22769	3.10164	-0.753141	-3.80225	5e-05	0.000148577	yes
Thsd1	Thsd1	Thsd1	chr8:23337774-23371804	WT	Mut	OK	2.39569	1.42139	-0.753137	-3.23292	5e-05	0.000148577	yes
Itgb2l	Itgb2l	Itgb2l	chr16:96643904-96665221	WT	Mut	OK	10.3838	6.16345	-0.752529	-4.06034	5e-05	0.000148577	yes
Chfr	Chfr	Chfr	chr5:110564858-110605523	WT	Mut	OK	65.1185	38.6627	-0.752123	-3.66306	5e-05	0.000148577	yes
Slc36a1	Slc36a1	Slc36a1	chr11:55017841-55049832	WT	Mut	OK	9.86552	5.85829	-0.751916	-4.33416	5e-05	0.000148577	yes
Zbtb26	Zbtb26	Zbtb26	chr2:37287687-37298641	WT	Mut	OK	6.00397	3.5658	-0.75169	-4.0928	5e-05	0.000148577	yes
3110043O21Rik	3110043O21Rik	3110043O21Rik	chr4:35138530-35173129	WT	Mut	OK	4.38527	2.60609	-0.750779	-3.44713	5e-05	0.000148577	yes
Rbm41	Rbm41	Rbm41	chrX:136424049-136533134	WT	Mut	OK	9.92696	5.89945	-0.750771	-4.51959	5e-05	0.000148577	yes
Ormdl3	Ormdl3	Ormdl3	chr11:98442607-98448559	WT	Mut	OK	41.4136	24.6294	-0.749721	-4.51888	5e-05	0.000148577	yes
Taf8	Taf8	Taf8	chr17:47624998-47639236	WT	Mut	OK	34.3844	20.4498	-0.749667	-4.053	5e-05	0.000148577	yes
Zeb2	Zeb2	Zeb2	chr2:44839153-44969604	WT	Mut	OK	49.9666	29.7242	-0.749325	-3.51638	5e-05	0.000148577	yes
Dmxl1	Dmxl1	Dmxl1	chr18:49992650-50125127	WT	Mut	OK	20.4069	12.1417	-0.749089	-3.72678	5e-05	0.000148577	yes
Tubb2b	Tubb2b	Tubb2b	chr13:34218876-34222223	WT	Mut	OK	24.5253	14.5987	-0.748436	-4.28948	5e-05	0.000148577	yes
Ubl5	Ubl5	Ubl5	chr9:20442230-20451233	WT	Mut	OK	136.746	81.4175	-0.748089	-2.88576	5e-05	0.000148577	yes
Ercc6	Ercc6	Ercc6	chr14:33326706-33394175	WT	Mut	OK	8.51971	5.07284	-0.74801	-4.5455	5e-05	0.000148577	yes
Clcn4-2	Clcn4-2	Clcn4-2	chr7:7235026-7252222	WT	Mut	OK	32.949	19.62	-0.747908	-4.10857	5e-05	0.000148577	yes
Mysm1	Mysm1	Mysm1	chr4:94608731-94645791	WT	Mut	OK	15.0664	8.97559	-0.747253	-4.07854	5e-05	0.000148577	yes
Ubp1	Ubp1	Ubp1	chr9:113840051-113935869	WT	Mut	OK	67.5196	40.2468	-0.746432	-3.66786	5e-05	0.000148577	yes
Rbak	Rbak	Rbak	chr5:143933867-143942422	WT	Mut	OK	8.1443	4.85536	-0.746213	-3.9543	5e-05	0.000148577	yes
Klhl6	Klhl6	Klhl6	chr16:19946585-19983122	WT	Mut	OK	320.379	191.008	-0.746144	-3.73861	5e-05	0.000148577	yes
Lrrc61	Lrrc61	Lrrc61	chr6:48504797-48522669	WT	Mut	OK	15.4706	9.22389	-0.746078	-4.03197	5e-05	0.000148577	yes
Snx19	Snx19	Snx19	chr9:30234913-30274311	WT	Mut	OK	14.1406	8.43315	-0.745695	-4.59109	5e-05	0.000148577	yes
Chi3l1	Chi3l1	Chi3l1	chr1:136078980-136086608	WT	Mut	OK	13.8077	8.23604	-0.745447	-3.7836	5e-05	0.000148577	yes
Mpc2	Mpc2	Mpc2	chr1:167391338-167411345	WT	Mut	OK	47.4002	28.278	-0.745213	-4.05091	5e-05	0.000148577	yes
Rnf215	Rnf215	Rnf215	chr11:4035162-4060296	WT	Mut	OK	13.0293	7.77327	-0.745161	-3.04524	5e-05	0.000148577	yes
Zfp82	Zfp82	Zfp82	chr7:30841052-30857842	WT	Mut	OK	6.42706	3.83449	-0.745126	-3.36664	5e-05	0.000148577	yes
Pqlc2	Pqlc2	Pqlc2	chr4:138853919-138866615	WT	Mut	OK	6.95971	4.15279	-0.744949	-3.35424	5e-05	0.000148577	yes
Tnip1	Tnip1	Tnip1	chr11:54724288-54776442	WT	Mut	OK	26.2327	15.659	-0.744372	-4.52342	5e-05	0.000148577	yes
Arl8a	Arl8a	Arl8a	chr1:137043410-137052845	WT	Mut	OK	41.7862	24.9544	-0.743733	-4.43044	5e-05	0.000148577	yes
Zfp397	Zfp397	Zfp397	chr18:24113188-24123171	WT	Mut	OK	18.4838	11.04	-0.74352	-4.04483	5e-05	0.000148577	yes
Otud5	Otud5	Otud5	chrX:7418956-7451984	WT	Mut	OK	104	62.1308	-0.743201	-3.68202	5e-05	0.000148577	yes
Tia1	Tia1	Tia1	chr6:86354212-86383399	WT	Mut	OK	69.8814	41.8079	-0.741134	-3.68356	5e-05	0.000148577	yes
Bloc1s3	Bloc1s3	Bloc1s3	chr7:20091152-20093680	WT	Mut	OK	10.4717	6.26556	-0.740975	-3.42697	5e-05	0.000148577	yes
Vamp4	Vamp4	Vamp4	chr1:164500958-164529209	WT	Mut	OK	17.4668	10.4617	-0.739503	-4.21756	5e-05	0.000148577	yes
Elk3	Elk3	Elk3	chr10:92710160-92773904	WT	Mut	OK	38.8152	23.2502	-0.73938	-3.64572	5e-05	0.000148577	yes
Pla2g12a	Pla2g12a	Pla2g12a	chr3:129581539-129598739	WT	Mut	OK	65.162	39.0413	-0.739032	-4.55556	5e-05	0.000148577	yes
Plekha3	Plekha3	Plekha3	chr2:76513371-76535392	WT	Mut	OK	17.1759	10.2917	-0.738904	-4.26671	5e-05	0.000148577	yes
Pgpep1	Pgpep1	Pgpep1	chr8:73170334-73183637	WT	Mut	OK	5.05727	3.03159	-0.738283	-3.79735	5e-05	0.000148577	yes
Zc3h11a	Zc3h11a	Zc3h11a	chr1:135516447-135557957	WT	Mut	OK	75.2454	45.1581	-0.736617	-3.13205	5e-05	0.000148577	yes
2700050L05Rik	2700050L05Rik	2700050L05Rik	chr7:140829357-140864700	WT	Mut	OK	18.5065	11.1075	-0.736504	-3.99424	5e-05	0.000148577	yes
Zfp182	Zfp182	Zfp182	chrX:20603309-20639164	WT	Mut	OK	5.10522	3.06423	-0.736448	-4.10962	5e-05	0.000148577	yes
Mkrn1	Mkrn1	Mkrn1	chr6:39347819-39370368	WT	Mut	OK	47.5383	28.5383	-0.736188	-4.03605	5e-05	0.000148577	yes
Slc37a3	Slc37a3	Slc37a3	chr6:39284769-39327706	WT	Mut	OK	6.47145	3.88519	-0.736106	-3.84373	5e-05	0.000148577	yes
Ccnl1	Ccnl1	Ccnl1	chr3:65750072-65762147	WT	Mut	OK	87.8633	52.7808	-0.735246	-3.63649	5e-05	0.000148577	yes
H2-D1	H2-D1	H2-D1	chr17:35400038-35462354	WT	Mut	OK	495.152	297.562	-0.734682	-3.64295	5e-05	0.000148577	yes
Tmem128	Tmem128	Tmem128	chr5:38651613-38660857	WT	Mut	OK	66.5162	39.9859	-0.734213	-4.36424	5e-05	0.000148577	yes
S1pr3	S1pr3	S1pr3	chr13:51503986-51518166	WT	Mut	OK	2.30232	1.38456	-0.733656	-3.0459	5e-05	0.000148577	yes
Akap8l	Akap8l	Akap8l	chr17:32458368-32487522	WT	Mut	OK	45.3566	27.2913	-0.732868	-4.19687	5e-05	0.000148577	yes
Fam149b	Fam149b	Fam149b	chr14:21167383-21202713	WT	Mut	OK	17.9211	10.7866	-0.732414	-4.03193	5e-05	0.000148577	yes
Mknk1	Mknk1	Mknk1	chr4:115511850-115551853	WT	Mut	OK	41.4437	24.9459	-0.732352	-3.96568	5e-05	0.000148577	yes
Tlr2	Tlr2	Tlr2	chr3:83640193-83645530	WT	Mut	OK	5.90084	3.55222	-0.732198	-3.50834	5e-05	0.000148577	yes
Sdc1	Sdc1	Sdc1	chr12:8778201-8800493	WT	Mut	OK	42.7469	25.7335	-0.73217	-3.9875	5e-05	0.000148577	yes
Ddit4	Ddit4	Ddit4	chr10:59412422-59414518	WT	Mut	OK	46.2382	27.8361	-0.732128	-4.37116	5e-05	0.000148577	yes
Wdr81	Wdr81	Wdr81	chr11:75254444-75268219	WT	Mut	OK	21.6209	13.0169	-0.732035	-4.00917	5e-05	0.000148577	yes
Tmem86b	Tmem86b	Tmem86b	chr7:4579641-4582084	WT	Mut	OK	22.8801	13.7783	-0.731699	-3.68427	5e-05	0.000148577	yes
Slc38a6	Slc38a6	Slc38a6	chr12:74387834-74455032	WT	Mut	OK	4.70854	2.83745	-0.730682	-3.35492	5e-05	0.000148577	yes
Zfp87	Zfp87	Zfp87	chr13:67616717-67627167	WT	Mut	OK	16.5285	9.96301	-0.730302	-4.23086	5e-05	0.000148577	yes
Hdac5	Hdac5	Hdac5	chr11:102057060-102091486	WT	Mut	OK	126.822	76.4724	-0.729791	-3.66944	5e-05	0.000148577	yes
1600020E01Rik	1600020E01Rik	1600020E01Rik	chr6:86477323-86514443	WT	Mut	OK	29.6583	17.8837	-0.729789	-3.39238	5e-05	0.000148577	yes
Scnm1	Scnm1	Scnm1	chr3:94933640-94937934	WT	Mut	OK	45.6791	27.5573	-0.729098	-4.03018	5e-05	0.000148577	yes
Ifi27l2a	Ifi27l2a	Ifi27l2a	chr12:104680376-104681890	WT	Mut	OK	497.67	300.241	-0.729068	-3.98961	5e-05	0.000148577	yes
Chchd5	Chchd5	Chchd5	chr2:128955435-128959847	WT	Mut	OK	17.7913	10.7349	-0.728859	-3.63243	5e-05	0.000148577	yes
Pold4	Pold4	Pold4	chr19:4231898-4233634	WT	Mut	OK	132.679	80.0601	-0.72878	-3.93984	5e-05	0.000148577	yes
Kdm4a	Kdm4a	Kdm4a	chr4:117809608-117852648	WT	Mut	OK	49.8938	30.1142	-0.728416	-3.60128	5e-05	0.000148577	yes
Apbb2	Apbb2	Apbb2	chr5:66689963-67010056	WT	Mut	OK	1.77327	1.07076	-0.727783	-2.90921	5e-05	0.000148577	yes
Dclre1c	Dclre1c	Dclre1c	chr2:3341402-3392258	WT	Mut	OK	25.2897	15.2718	-0.72768	-3.1623	5e-05	0.000148577	yes
5430417L22Rik	5430417L22Rik	5430417L22Rik	chr2:118571497-118574543	WT	Mut	OK	62.9695	38.0316	-0.727454	-3.77153	5e-05	0.000148577	yes
Ripk2	Ripk2	Ripk2	chr4:16050521-16090645	WT	Mut	OK	12.442	7.51631	-0.727127	-3.75613	5e-05	0.000148577	yes
Insr	Insr	Insr	chr8:3150921-3279617	WT	Mut	OK	11.1379	6.73181	-0.726414	-3.95266	5e-05	0.000148577	yes
Ccdc171	Ccdc171	Ccdc171	chr4:83171448-83510574	WT	Mut	OK	2.46179	1.48804	-0.72629	-3.33596	5e-05	0.000148577	yes
Lace1	Lace1	Lace1	chr10:42032390-42198371	WT	Mut	OK	3.60822	2.18173	-0.725812	-3.03048	5e-05	0.000148577	yes
4921508A21Rik	4921508A21Rik	4921508A21Rik	chr11:55005220-55011184	WT	Mut	OK	5.12062	3.09816	-0.724907	-3.00995	5e-05	0.000148577	yes
Zfp85-rs1	Zfp85-rs1	Zfp85-rs1	chr13:67830198-67857775	WT	Mut	OK	4.55651	2.75737	-0.724638	-3.11681	5e-05	0.000148577	yes
Ralgps1	Ralgps1	Ralgps1	chr2:32992492-33226998	WT	Mut	OK	10.7919	6.53196	-0.724363	-3.79178	5e-05	0.000148577	yes
AW549877	AW549877	AW549877	chr15:3932034-3945752	WT	Mut	OK	37.767	22.8643	-0.72403	-3.57524	5e-05	0.000148577	yes
Eif2s3y	Eif2s3y	Eif2s3y	chrY:347054-365037	WT	Mut	OK	58.4545	35.3915	-0.723912	-3.93593	5e-05	0.000148577	yes
Polr3b	Polr3b	Polr3b	chr10:84085181-84189923	WT	Mut	OK	41.554	25.1681	-0.723392	-3.58988	5e-05	0.000148577	yes
Rgs19	Rgs19	Rgs19	chr2:181423127-181428629	WT	Mut	OK	67.3681	40.8047	-0.723328	-4.12718	5e-05	0.000148577	yes
Zbtb5	Zbtb5	Zbtb5	chr4:45004114-45025284	WT	Mut	OK	19.7033	11.9377	-0.722916	-4.148	5e-05	0.000148577	yes
Irgm1	Irgm1	Irgm1	chr11:48678750-48684848	WT	Mut	OK	37.1183	22.4908	-0.722795	-4.12529	5e-05	0.000148577	yes
Unc93b1	Unc93b1	Unc93b1	chr19:3935185-3949340	WT	Mut	OK	548.229	332.329	-0.722166	-3.59627	5e-05	0.000148577	yes
Exd2	Exd2	Exd2	chr12:81564081-81599122	WT	Mut	OK	15.6253	9.47251	-0.72207	-4.20682	5e-05	0.000148577	yes
Taf1c	Taf1c	Taf1c	chr8:122099134-122129140	WT	Mut	OK	15.3371	9.298	-0.722034	-4.12828	5e-05	0.000148577	yes
Rnf44	Rnf44	Rnf44	chr13:54780759-54795321	WT	Mut	OK	74.5526	45.2029	-0.721845	-3.5645	5e-05	0.000148577	yes
Gcnt1	Gcnt1	Gcnt1	chr19:17400630-17447334	WT	Mut	OK	11.2622	6.82962	-0.721611	-4.23029	5e-05	0.000148577	yes
Sirt2	Sirt2	Sirt2	chr7:29551770-29573684	WT	Mut	OK	45.8215	27.7909	-0.721413	-4.24113	5e-05	0.000148577	yes
Zfp12	Zfp12	Zfp12	chr5:143996886-144009649	WT	Mut	OK	10.998	6.67415	-0.720582	-4.1338	5e-05	0.000148577	yes
Egfl6	Egfl6	Egfl6	chrX:162960938-163023648	WT	Mut	OK	10.7132	6.50196	-0.720438	-3.92415	5e-05	0.000148577	yes
Ccpg1	Ccpg1	Ccpg1	chr9:72833357-72887506	WT	Mut	OK	37.4208	22.7165	-0.720102	-3.75702	5e-05	0.000148577	yes
BC029214	BC029214	BC029214	chr2:25315007-25316614	WT	Mut	OK	28.4168	17.2555	-0.71969	-3.6202	5e-05	0.000148577	yes
Tusc2	Tusc2	Tusc2	chr9:107465585-107468439	WT	Mut	OK	22.1118	13.4374	-0.718556	-3.91724	5e-05	0.000148577	yes
Zc4h2	Zc4h2	Zc4h2	chrX:92834535-92853771	WT	Mut	OK	4.85475	2.95232	-0.717546	-3.06387	5e-05	0.000148577	yes
Zfp507	Zfp507	Zfp507	chr7:36557368-36623093	WT	Mut	OK	9.87201	6.00403	-0.717412	-4.33588	5e-05	0.000148577	yes
Snx32	Snx32	Snx32	chr19:5495277-5510489	WT	Mut	OK	7.47481	4.54632	-0.717337	-3.03479	5e-05	0.000148577	yes
Lynx1	Lynx1	Lynx1	chr15:74578285-74583409	WT	Mut	OK	8.15978	4.96312	-0.717285	-3.91774	5e-05	0.000148577	yes
Orai2	Orai2	Orai2	chr5:136623331-136646526	WT	Mut	OK	41.8707	25.469	-0.717199	-3.52781	5e-05	0.000148577	yes
Tapt1	Tapt1	Tapt1	chr5:44566400-44617845	WT	Mut	OK	238.544	145.213	-0.716087	-3.58546	5e-05	0.000148577	yes
Rictor	Rictor	Rictor	chr15:6658380-6750400	WT	Mut	OK	19.1552	11.6703	-0.714891	-3.5347	5e-05	0.000148577	yes
Slc35b3	Slc35b3	Slc35b3	chr13:39024008-39052744	WT	Mut	OK	20.6274	12.5691	-0.714688	-4.0011	5e-05	0.000148577	yes
Smpd1	Smpd1	Smpd1	chr7:112702873-112706903	WT	Mut	OK	22.3727	13.6378	-0.714128	-4.14562	5e-05	0.000148577	yes
Gigyf1	Gigyf1	Gigyf1	chr5:137960107-137969163	WT	Mut	OK	45.5174	27.7504	-0.713908	-3.53519	5e-05	0.000148577	yes
Sema3g	Sema3g	Sema3g	chr14:32031058-32042697	WT	Mut	OK	2.26596	1.38159	-0.713797	-2.80856	5e-05	0.000148577	yes
Ppp2r5b	Ppp2r5b	Ppp2r5b	chr19:6226400-6235840	WT	Mut	OK	9.6885	5.90758	-0.713707	-3.72148	5e-05	0.000148577	yes
Stx5a	Stx5a	Stx5a	chr19:8815913-8830132	WT	Mut	OK	77.6028	47.3533	-0.712645	-3.68859	5e-05	0.000148577	yes
Cbll1	Cbll1	Cbll1	chr12:32169693-32184481	WT	Mut	OK	29.3663	17.92	-0.71259	-3.85782	5e-05	0.000148577	yes
Gcc1	Gcc1	Gcc1	chr6:28366602-28371724	WT	Mut	OK	10.2858	6.27664	-0.71259	-4.09728	5e-05	0.000148577	yes
Hars2	Hars2	Hars2	chr18:36942933-36952214	WT	Mut	OK	24.3749	14.8751	-0.712499	-4.34627	5e-05	0.000148577	yes
Cyhr1	Cyhr1	Cyhr1	chr15:76473824-76490638	WT	Mut	OK	48.0246	29.322	-0.711789	-3.35815	5e-05	0.000148577	yes
Erich1	Erich1	Erich1	chr8:14027564-14090327	WT	Mut	OK	7.29407	4.45416	-0.71157	-3.22724	5e-05	0.000148577	yes
Rgs14	Rgs14	Rgs14	chr13:55471092-55486048	WT	Mut	OK	22.2007	13.5624	-0.710995	-4.1144	5e-05	0.000148577	yes
Gfod1	Gfod1	Gfod1	chr13:43290887-43399541	WT	Mut	OK	12.4843	7.62691	-0.710948	-4.32929	5e-05	0.000148577	yes
Zfyve1	Zfyve1	Zfyve1	chr12:84887890-84938097	WT	Mut	OK	19.9591	12.196	-0.710641	-4.3194	5e-05	0.000148577	yes
Strip1	Strip1	Strip1	chr3:107415449-107434628	WT	Mut	OK	38.8278	23.7363	-0.709997	-3.88856	5e-05	0.000148577	yes
Sash3	Sash3	Sash3	chrX:45499703-45514740	WT	Mut	OK	162.315	99.2495	-0.70966	-3.5527	5e-05	0.000148577	yes
Fam84b	Fam84b	Fam84b	chr15:60650550-60662955	WT	Mut	OK	3.86756	2.36493	-0.709625	-3.30665	5e-05	0.000148577	yes
Tstd3	Tstd3	Tstd3	chr4:21684528-21694358	WT	Mut	OK	6.2829	3.84459	-0.7086	-3.07647	5e-05	0.000148577	yes
Ddx54	Ddx54	Ddx54	chr5:121063138-121084244	WT	Mut	OK	95.8217	58.6485	-0.708259	-3.51061	5e-05	0.000148577	yes
D17H6S53E	D17H6S53E	D17H6S53E	chr17:35263346-35265800	WT	Mut	OK	7.8957	4.83299	-0.708151	-3.40381	5e-05	0.000148577	yes
Dnajb5	Dnajb5	Dnajb5	chr4:42965965-42971604	WT	Mut	OK	9.39158	5.74939	-0.70796	-3.55067	5e-05	0.000148577	yes
Il10ra	Il10ra	Il10ra	chr9:45061921-45077229	WT	Mut	OK	34.9157	21.3777	-0.707771	-3.87269	5e-05	0.000148577	yes
Gns	Gns	Gns	chr10:120802145-120834301	WT	Mut	OK	63.1691	38.6776	-0.707722	-3.52153	5e-05	0.000148577	yes
Dnajb4	Dnajb4	Dnajb4	chr3:151846918-151873263	WT	Mut	OK	8.0323	4.91826	-0.707664	-3.52616	5e-05	0.000148577	yes
Napg	Napg	Napg	chr18:63137569-63159104	WT	Mut	OK	21.3613	13.0812	-0.707504	-4.2798	5e-05	0.000148577	yes
Clec4a2	Clec4a2	Clec4a2	chr6:123072707-123094017	WT	Mut	OK	3.76594	2.30649	-0.707307	-2.93603	5e-05	0.000148577	yes
Slc41a1	Slc41a1	Slc41a1	chr1:133724588-133745440	WT	Mut	OK	9.61551	5.89037	-0.707006	-4.01926	5e-05	0.000148577	yes
Trak2	Trak2	Trak2	chr1:58957293-59030326	WT	Mut	OK	31.8847	19.5326	-0.706978	-3.50714	5e-05	0.000148577	yes
Hsdl1	Hsdl1	Hsdl1	chr8:122085877-122099100	WT	Mut	OK	42.3547	25.9535	-0.706591	-3.85438	5e-05	0.000148577	yes
Ss18l1	Ss18l1	Ss18l1	chr2:179777187-179804906	WT	Mut	OK	4.66666	2.8609	-0.705922	-3.51574	5e-05	0.000148577	yes
Vmn1r58	Vmn1r58	Vmn1r58	chr7:5360491-5364747	WT	Mut	OK	11.6105	7.12254	-0.704964	-3.88706	5e-05	0.000148577	yes
Gm20300	Gm20300	Gm20300	chr10:30323000-30326440	WT	Mut	OK	6.88363	4.22385	-0.704612	-3.61591	5e-05	0.000148577	yes
Atat1	Atat1	Atat1	chr17:36034540-36047013	WT	Mut	OK	9.84458	6.04175	-0.704363	-3.17814	5e-05	0.000148577	yes
Flt3l	Flt3l	Flt3l	chr7:52386558-52391802	WT	Mut	OK	17.189	10.5531	-0.703823	-3.30621	5e-05	0.000148577	yes
Erp29	Erp29	Erp29	chr5:121894761-121902483	WT	Mut	OK	226.484	139.075	-0.703549	-3.49747	5e-05	0.000148577	yes
Dstn	Dstn	Dstn	chr2:143741066-143769060	WT	Mut	OK	57.6123	35.3875	-0.703138	-3.80512	5e-05	0.000148577	yes
Ngrn	Ngrn	Ngrn	chr7:87406100-87410264	WT	Mut	OK	35.3542	21.7168	-0.703072	-4.08603	5e-05	0.000148577	yes
Rbm18	Rbm18	Rbm18	chr2:35971598-36045803	WT	Mut	OK	25.4806	15.6546	-0.702815	-3.75637	5e-05	0.000148577	yes
Zfp831	Zfp831	Zfp831	chr2:174469034-174536331	WT	Mut	OK	4.59408	2.82372	-0.702178	-4.06525	5e-05	0.000148577	yes
Cacfd1	Cacfd1	Cacfd1	chr2:26865445-26876609	WT	Mut	OK	33.5595	20.6373	-0.701462	-4.02076	5e-05	0.000148577	yes
Zfp943	Zfp943	Zfp943	chr17:22099525-22131333	WT	Mut	OK	14.0089	8.61749	-0.701002	-3.99884	5e-05	0.000148577	yes
Zfp773	Zfp773	Zfp773	chr7:7083388-7089466	WT	Mut	OK	3.56091	2.19186	-0.700087	-3.06747	5e-05	0.000148577	yes
5730577I03Rik	5730577I03Rik	5730577I03Rik	chr9:20411918-20421715	WT	Mut	OK	3.41025	2.09921	-0.70003	-2.89747	5e-05	0.000148577	yes
Krba1	Krba1	Krba1	chr6:48345584-48369854	WT	Mut	OK	3.80191	2.34126	-0.699439	-3.7427	5e-05	0.000148577	yes
Gm8234	Gm8234	Gm8234	chr3:58455963-58457963	WT	Mut	OK	6.9996	4.31111	-0.699214	-3.25141	5e-05	0.000148577	yes
Zfp84	Zfp84	Zfp84	chr7:30553570-30566438	WT	Mut	OK	13.1216	8.08242	-0.699085	-4.26923	5e-05	0.000148577	yes
Zfp790	Zfp790	Zfp790	chr7:30601090-30617061	WT	Mut	OK	8.72021	5.37198	-0.698909	-3.98832	5e-05	0.000148577	yes
Ankrd23	Ankrd23	Ankrd23	chr1:36587378-36592574	WT	Mut	OK	7.84239	4.83121	-0.698909	-3.28226	5e-05	0.000148577	yes
Tmem127	Tmem127	Tmem127	chr2:127073710-127086500	WT	Mut	OK	38.0316	23.4309	-0.698783	-3.44521	5e-05	0.000148577	yes
Stk11ip	Stk11ip	Stk11ip	chr1:75518103-75533910	WT	Mut	OK	28.6548	17.6543	-0.698756	-3.8128	5e-05	0.000148577	yes
Mapk11	Mapk11	Mapk11	chr15:88972913-88980036	WT	Mut	OK	4.83574	2.98112	-0.69788	-3.09438	5e-05	0.000148577	yes
Rfesd	Rfesd	Rfesd	chr13:76138982-76156160	WT	Mut	OK	6.65628	4.10518	-0.69727	-3.40201	5e-05	0.000148577	yes
Ppp4r1l-ps	Ppp4r1l-ps	Ppp4r1l-ps	chr2:173404820-173485040	WT	Mut	OK	4.35758	2.68751	-0.69726	-3.46933	5e-05	0.000148577	yes
Zfp740	Zfp740	Zfp740	chr15:102038697-102046032	WT	Mut	OK	65.3484	40.3192	-0.696686	-3.46526	5e-05	0.000148577	yes
Dok1	Dok1	Dok1	chr6:82980929-82983465	WT	Mut	OK	18.737	11.5616	-0.69655	-3.75157	5e-05	0.000148577	yes
Zfp59	Zfp59	Zfp59	chr7:28623602-28641793	WT	Mut	OK	3.87547	2.39146	-0.696476	-3.38551	5e-05	0.000148577	yes
Mbtps1	Mbtps1	Mbtps1	chr8:122032051-122082661	WT	Mut	OK	58.8319	36.3082	-0.696303	-3.49145	5e-05	0.000148577	yes
Rnasel	Rnasel	Rnasel	chr1:155596555-155611351	WT	Mut	OK	19.2276	11.8696	-0.695904	-3.77384	5e-05	0.000148577	yes
Pink1	Pink1	Pink1	chr4:137869324-137882211	WT	Mut	OK	58.914	36.3792	-0.695498	-3.79184	5e-05	0.000148577	yes
Ccdc134	Ccdc134	Ccdc134	chr15:81958351-81972632	WT	Mut	OK	32.1988	19.8847	-0.695347	-4.18769	5e-05	0.000148577	yes
Atg12	Atg12	Atg12	chr18:46892070-46901233	WT	Mut	OK	36.6686	22.6454	-0.695331	-3.9841	5e-05	0.000148577	yes
2410131K14Rik	2410131K14Rik	2410131K14Rik	chr5:118695235-118713123	WT	Mut	OK	7.28251	4.49818	-0.695094	-3.41454	5e-05	0.000148577	yes
Map3k14	Map3k14	Map3k14	chr11:103081077-103128715	WT	Mut	OK	12.0187	7.42362	-0.695089	-4.08293	5e-05	0.000148577	yes
Mat2b	Mat2b	Mat2b	chr11:40492815-40508705	WT	Mut	OK	85.2115	52.6484	-0.694658	-3.44558	5e-05	0.000148577	yes
3110057O12Rik	3110057O12Rik	3110057O12Rik	chr3:40698198-40740229	WT	Mut	OK	6.11616	3.77935	-0.694488	-3.29614	5e-05	0.000148577	yes
Cdk5	Cdk5	Cdk5	chr5:23924059-23929348	WT	Mut	OK	20.2642	12.5223	-0.694439	-3.90526	5e-05	0.000148577	yes
Map4k1	Map4k1	Map4k1	chr7:29767872-29788297	WT	Mut	OK	98.0769	60.6563	-0.693255	-3.45214	5e-05	0.000148577	yes
Preb	Preb	Preb	chr5:31252438-31262734	WT	Mut	OK	31.5939	19.5426	-0.693021	-3.3873	5e-05	0.000148577	yes
Zcchc4	Zcchc4	Zcchc4	chr5:53174305-53211004	WT	Mut	OK	9.47845	5.86303	-0.693005	-3.38318	5e-05	0.000148577	yes
Arid1b	Arid1b	Arid1b	chr17:4995073-5347656	WT	Mut	OK	42.4782	26.2803	-0.69274	-3.47025	5e-05	0.000148577	yes
Pnrc2	Pnrc2	Pnrc2	chr4:135426840-135429761	WT	Mut	OK	150.018	92.8382	-0.692349	-3.45227	5e-05	0.000148577	yes
Pigc	Pigc	Pigc	chr1:163872219-163909767	WT	Mut	OK	8.8903	5.50223	-0.692216	-3.72763	5e-05	0.000148577	yes
Zfp882	Zfp882	Zfp882	chr8:74432504-74442750	WT	Mut	OK	4.50573	2.78982	-0.691591	-3.68685	5e-05	0.000148577	yes
Zfp113	Zfp113	Zfp113	chr5:138580929-138596972	WT	Mut	OK	7.03937	4.36126	-0.6907	-4.02394	5e-05	0.000148577	yes
Zfp677	Zfp677	Zfp677	chr17:21520711-21536229	WT	Mut	OK	5.57091	3.45242	-0.690307	-3.4362	5e-05	0.000148577	yes
Hbb-b1	Hbb-b1,Hbb-b2	Hbb-b1,Hbb-b2	chr7:110961037-110962437	WT	Mut	OK	41.8943	25.9672	-0.690064	-3.14672	5e-05	0.000148577	yes
Crebl2	Crebl2	Crebl2	chr6:134780216-134807901	WT	Mut	OK	6.70108	4.1543	-0.689788	-3.24852	5e-05	0.000148577	yes
Tmem104	Tmem104	Tmem104	chr11:115048800-115108339	WT	Mut	OK	4.11747	2.55445	-0.688744	-3.33081	5e-05	0.000148577	yes
Eif4g3	Eif4g3	Eif4g3	chr4:137549370-137762994	WT	Mut	OK	59.8774	37.15	-0.688649	-3.43836	5e-05	0.000148577	yes
Sdhaf2	Sdhaf2	Sdhaf2	chr19:10575001-10599699	WT	Mut	OK	45.7187	28.3679	-0.688527	-3.5635	5e-05	0.000148577	yes
Gys1	Gys1	Gys1	chr7:52690208-52711987	WT	Mut	OK	12.2141	7.5812	-0.688054	-3.93264	5e-05	0.000148577	yes
Atp6v1b2	Atp6v1b2	Atp6v1b2	chr8:71561606-71637616	WT	Mut	OK	48.9757	30.4192	-0.687086	-3.75564	5e-05	0.000148577	yes
Trim25	Trim25	Trim25	chr11:88860716-88881607	WT	Mut	OK	91.7872	57.0215	-0.686787	-3.44216	5e-05	0.000148577	yes
Ppcdc	Ppcdc	Ppcdc	chr9:57260470-57287921	WT	Mut	OK	18.8495	11.7117	-0.686573	-4.03028	5e-05	0.000148577	yes
Ankra2	Ankra2	Ankra2	chr13:99033030-99044709	WT	Mut	OK	17.5144	10.8822	-0.686569	-3.58683	5e-05	0.000148577	yes
Rchy1	Rchy1	Rchy1	chr5:92377867-92401163	WT	Mut	OK	70.5867	43.8589	-0.686526	-3.10016	5e-05	0.000148577	yes
Rlf	Rlf	Rlf	chr4:120817977-120861139	WT	Mut	OK	16.1426	10.032	-0.686262	-3.7532	5e-05	0.000148577	yes
Lime1	Lime1	Lime1	chr2:181115939-181118333	WT	Mut	OK	34.5985	21.5074	-0.685874	-4.13468	5e-05	0.000148577	yes
Jmjd1c	Jmjd1c	Jmjd1c	chr10:66590005-66719074	WT	Mut	OK	35.9274	22.3372	-0.685634	-3.40871	5e-05	0.000148577	yes
Sav1	Sav1	Sav1	chr12:70847834-71087989	WT	Mut	OK	45.9961	28.5994	-0.685525	-2.964	5e-05	0.000148577	yes
Nudt15	Nudt15	Nudt15	chr14:73919670-73948049	WT	Mut	OK	10.8023	6.7167	-0.685519	-3.63278	5e-05	0.000148577	yes
Necap1	Necap1	Necap1	chr6:122824574-122838959	WT	Mut	OK	16.8048	10.4547	-0.684722	-3.87102	5e-05	0.000148577	yes
Ccnt2	Ccnt2	Ccnt2	chr1:129670740-129701414	WT	Mut	OK	39.9777	24.8813	-0.684137	-3.54377	5e-05	0.000148577	yes
Nsun4	Nsun4	Nsun4	chr4:115704374-115726481	WT	Mut	OK	9.5769	5.96073	-0.684068	-3.72711	5e-05	0.000148577	yes
Zfp408	Zfp408	Zfp408	chr2:91483844-91489948	WT	Mut	OK	11.068	6.88943	-0.683941	-3.86326	5e-05	0.000148577	yes
Ftl1	Ftl1	Ftl1	chr7:52713313-52715256	WT	Mut	OK	1130.41	703.911	-0.683382	-3.41865	5e-05	0.000148577	yes
Atf7ip	Atf7ip	Atf7ip	chr6:136467371-136555900	WT	Mut	OK	45.6224	28.4247	-0.682598	-3.39172	5e-05	0.000148577	yes
C3	C3	C3	chr17:57343395-57367559	WT	Mut	OK	11.7838	7.34586	-0.681802	-4.12086	5e-05	0.000148577	yes
Uba7	Uba7	Uba7	chr9:107877897-107886387	WT	Mut	OK	49.5469	30.8869	-0.681803	-3.36031	5e-05	0.000148577	yes
Rb1cc1	Rb1cc1	Rb1cc1	chr1:6204742-6266185	WT	Mut	OK	16.6514	10.3951	-0.679745	-3.72658	5e-05	0.000148577	yes
Tceanc2	Tceanc2	Tceanc2	chr4:106806766-106850971	WT	Mut	OK	10.517	6.56669	-0.679479	-4.08042	5e-05	0.000148577	yes
Rdh10	Rdh10	Rdh10	chr1:16095962-16122631	WT	Mut	OK	9.86019	6.15735	-0.679307	-3.41147	5e-05	0.000148577	yes
Lyz2	Lyz2	Lyz2	chr10:116714596-116719328	WT	Mut	OK	459.428	286.919	-0.679196	-3.40192	5e-05	0.000148577	yes
Rasal1	Rasal1	Rasal1	chr5:121098830-121129602	WT	Mut	OK	10.4461	6.52911	-0.678009	-3.66866	5e-05	0.000148577	yes
Creb3l2	Creb3l2	Creb3l2	chr6:37281020-37392148	WT	Mut	OK	6.7444	4.21601	-0.677813	-3.44162	5e-05	0.000148577	yes
Sp100	Sp100	Sp100	chr1:87546624-87606023	WT	Mut	OK	89.6009	56.0121	-0.677773	-3.36923	5e-05	0.000148577	yes
Rnf181	Rnf181	Rnf181	chr6:72305476-72312375	WT	Mut	OK	88.556	55.379	-0.67725	-3.59471	5e-05	0.000148577	yes
D4Wsu53e	D4Wsu53e	D4Wsu53e	chr4:134479539-134483285	WT	Mut	OK	371.954	232.693	-0.676698	-3.38754	5e-05	0.000148577	yes
Thbd	Thbd	Thbd	chr2:148230206-148233924	WT	Mut	OK	30.4853	19.0758	-0.676369	-3.67089	5e-05	0.000148577	yes
Snx30	Snx30	Snx30	chr4:59818521-59917612	WT	Mut	OK	40.1163	25.1035	-0.6763	-3.37527	5e-05	0.000148577	yes
H2-M3	H2-M3	H2-M3	chr17:37407178-37411430	WT	Mut	OK	35.6983	22.364	-0.674679	-3.94945	5e-05	0.000148577	yes
Gpatch2	Gpatch2	Gpatch2	chr1:189039389-189175308	WT	Mut	OK	19.6207	12.2971	-0.674055	-3.85671	5e-05	0.000148577	yes
Ifi204	Ifi204	Ifi204	chr1:175677424-175697050	WT	Mut	OK	15.5391	9.74147	-0.673695	-3.86998	5e-05	0.000148577	yes
Nudt13	Nudt13	Nudt13	chr14:21113911-21136797	WT	Mut	OK	7.9857	5.00857	-0.673019	-3.35805	5e-05	0.000148577	yes
Map2k7	Map2k7	Map2k7	chr8:4238739-4247897	WT	Mut	OK	49.8968	31.3056	-0.672529	-3.3391	5e-05	0.000148577	yes
Atf6	Atf6	Atf6	chr1:172634587-172797902	WT	Mut	OK	22.1653	13.9093	-0.672252	-3.32268	5e-05	0.000148577	yes
Sgms1	Sgms1	Sgms1	chr19:32197216-32462944	WT	Mut	OK	27.0528	16.9772	-0.672179	-4.11627	5e-05	0.000148577	yes
Clk3	Clk3	Clk3	chr9:57598517-57613667	WT	Mut	OK	72.1498	45.2917	-0.67175	-3.31225	5e-05	0.000148577	yes
Mettl23	Mettl23	Mettl23	chr11:116704828-116711054	WT	Mut	OK	26.7795	16.8111	-0.671713	-3.5063	5e-05	0.000148577	yes
Zcchc6	Zcchc6	Zcchc6	chr13:59871326-59924508	WT	Mut	OK	37.1677	23.3367	-0.671451	-3.30246	5e-05	0.000148577	yes
Zfp954	Zfp954	Zfp954	chr7:7067393-7074187	WT	Mut	OK	13.7829	8.65678	-0.670977	-3.63425	5e-05	0.000148577	yes
Icam2	Icam2	Icam2	chr11:106238969-106243955	WT	Mut	OK	67.8138	42.6141	-0.670249	-4.06187	5e-05	0.000148577	yes
Tspan14	Tspan14	Tspan14	chr14:41719732-41780096	WT	Mut	OK	109.649	68.947	-0.669334	-3.33014	5e-05	0.000148577	yes
Il15ra	Il15ra	Il15ra	chr2:11626919-11655612	WT	Mut	OK	6.48775	4.07959	-0.669294	-2.90457	5e-05	0.000148577	yes
Zswim6	Zswim6	Zswim6	chr13:108514696-108680258	WT	Mut	OK	4.49686	2.82838	-0.66894	-3.4435	5e-05	0.000148577	yes
Pik3r4	Pik3r4	Pik3r4	chr9:105545324-105589985	WT	Mut	OK	16.111	10.1381	-0.668251	-4.09526	5e-05	0.000148577	yes
Rfwd2	Rfwd2	Rfwd2	chr1:161162456-161277711	WT	Mut	OK	37.6585	23.7058	-0.667736	-3.30842	5e-05	0.000148577	yes
Ap4b1	Ap4b1	Ap4b1	chr3:103613439-103625948	WT	Mut	OK	20.7374	13.0553	-0.667597	-3.97831	5e-05	0.000148577	yes
4933434E20Rik	4933434E20Rik	4933434E20Rik	chr3:89856738-89866369	WT	Mut	OK	56.4079	35.5126	-0.667568	-4.06871	5e-05	0.000148577	yes
Gga3	Gga3	Gga3	chr11:115445568-115465230	WT	Mut	OK	42.3725	26.6846	-0.667121	-3.28824	5e-05	0.000148577	yes
Tmem57	Tmem57	Tmem57	chr4:134358675-134409260	WT	Mut	OK	26.3655	16.6054	-0.667	-3.6299	5e-05	0.000148577	yes
Clec5a	Clec5a	Clec5a	chr6:40524896-40535804	WT	Mut	OK	3.06872	1.93313	-0.666696	-3.00346	5e-05	0.000148577	yes
Csk	Csk	Csk	chr9:57474452-57492987	WT	Mut	OK	350.668	220.935	-0.666483	-3.33599	5e-05	0.000148577	yes
Iqgap1	Iqgap1	Iqgap1	chr7:87856468-87948217	WT	Mut	OK	187.444	118.106	-0.666373	-3.32275	5e-05	0.000148577	yes
Tmed8	Tmed8	Tmed8	chr12:88507191-88541179	WT	Mut	OK	13.9643	8.80006	-0.66616	-3.59793	5e-05	0.000148577	yes
Mllt11	Mllt11	Mllt11	chr3:95022465-95032599	WT	Mut	OK	7.4123	4.67188	-0.665916	-3.24914	5e-05	0.000148577	yes
Itgam	Itgam	Itgam	chr7:135206153-135262005	WT	Mut	OK	29.5384	18.6296	-0.66499	-3.45243	5e-05	0.000148577	yes
Fam214b	Fam214b	Fam214b	chr4:43045285-43059092	WT	Mut	OK	5.97598	3.77034	-0.664481	-3.21601	5e-05	0.000148577	yes
Lyz1	Lyz1	Lyz1	chr10:116724850-116729924	WT	Mut	OK	41.6762	26.2953	-0.66442	-3.90537	5e-05	0.000148577	yes
Fam78a	Fam78a	Fam78a	chr2:31922404-31939225	WT	Mut	OK	25.3482	15.9998	-0.66383	-3.81145	5e-05	0.000148577	yes
Coq10b	Coq10b	Coq10b	chr1:55109613-55129546	WT	Mut	OK	11.0573	6.981	-0.663498	-3.19914	5e-05	0.000148577	yes
AI987944	AI987944	AI987944	chr7:48628299-48648749	WT	Mut	OK	9.47701	5.98703	-0.662592	-3.622	5e-05	0.000148577	yes
Synrg	Synrg	Synrg	chr11:83777929-83858078	WT	Mut	OK	27.4816	17.372	-0.661698	-3.14629	5e-05	0.000148577	yes
Dcaf11	Dcaf11	Dcaf11	chr14:56178865-56188902	WT	Mut	OK	50.1165	31.6993	-0.660834	-3.60591	5e-05	0.000148577	yes
AA987161	AA987161	AA987161	chr13:67690375-67710644	WT	Mut	OK	9.67975	6.12359	-0.660592	-3.87837	5e-05	0.000148577	yes
Athl1	Athl1	Athl1	chr7:148127479-148133557	WT	Mut	OK	16.5571	10.4765	-0.660292	-3.84058	5e-05	0.000148577	yes
Gbp3	Gbp3	Gbp3	chr3:142223015-142236176	WT	Mut	OK	8.32542	5.26878	-0.660053	-3.46108	5e-05	0.000148577	yes
Cdc42se1	Cdc42se1	Cdc42se1	chr3:95032701-95040331	WT	Mut	OK	133.684	84.7066	-0.658286	-2.93151	5e-05	0.000148577	yes
Nat6	Nat6	Nat6	chr9:107482500-107489690	WT	Mut	OK	8.44856	5.35525	-0.65775	-3.07796	5e-05	0.000148577	yes
C5ar1	C5ar1	C5ar1	chr7:16832091-16844889	WT	Mut	OK	7.22579	4.58168	-0.657279	-3.04831	5e-05	0.000148577	yes
Dip2b	Dip2b	Dip2b	chr15:99869094-100049904	WT	Mut	OK	17.676	11.2136	-0.656538	-3.26974	5e-05	0.000148577	yes
Gm4759	Gm4759	Gm4759	chr7:113565063-113584587	WT	Mut	OK	19.7924	12.5587	-0.656258	-3.98575	5e-05	0.000148577	yes
Vipas39	Vipas39	Vipas39	chr12:88579824-88607236	WT	Mut	OK	27.0817	17.1881	-0.655903	-4.00633	5e-05	0.000148577	yes
Trp53bp2	Trp53bp2	Trp53bp2	chr1:184339297-184392567	WT	Mut	OK	10.2107	6.48428	-0.655069	-3.82721	5e-05	0.000148577	yes
Llgl2	Llgl2	Llgl2	chr11:115685371-115717094	WT	Mut	OK	4.80822	3.05495	-0.654355	-3.02923	5e-05	0.000148577	yes
Slc26a2	Slc26a2	Slc26a2	chr18:61356507-61371250	WT	Mut	OK	8.86104	5.63116	-0.654044	-3.57627	5e-05	0.000148577	yes
Hectd3	Hectd3	Hectd3	chr4:116667952-116677882	WT	Mut	OK	24.8791	15.811	-0.654003	-3.55544	5e-05	0.000148577	yes
Dcaf8	Dcaf8	Dcaf8	chr1:174078145-174126524	WT	Mut	OK	69.9402	44.4744	-0.653145	-3.25443	5e-05	0.000148577	yes
Dus3l	Dus3l	Dus3l	chr17:56904173-56909516	WT	Mut	OK	39.2247	24.9498	-0.652731	-3.94478	5e-05	0.000148577	yes
Zfp292	Zfp292	Zfp292	chr4:34750358-34830197	WT	Mut	OK	21.0897	13.4195	-0.652209	-3.24186	5e-05	0.000148577	yes
Trim36	Trim36	Trim36	chr18:46324953-46372261	WT	Mut	OK	2.7911	1.77625	-0.651995	-2.96792	5e-05	0.000148577	yes
Mid1	Mid1	Mid1	chrX:166123178-166428729	WT	Mut	OK	13.6682	8.70071	-0.651621	-3.10768	5e-05	0.000148577	yes
Fbxo22	Fbxo22	Fbxo22	chr9:55056741-55131432	WT	Mut	OK	34.7542	22.1258	-0.651457	-3.74842	5e-05	0.000148577	yes
Prorsd1	Prorsd1	Prorsd1	chr11:29411756-29415033	WT	Mut	OK	13.0667	8.32332	-0.650668	-3.4532	5e-05	0.000148577	yes
Limd1	Limd1	Limd1	chr9:123387818-123430670	WT	Mut	OK	64.6024	41.1565	-0.650466	-3.24769	5e-05	0.000148577	yes
Col4a3bp	Col4a3bp	Col4a3bp	chr13:97312689-97410122	WT	Mut	OK	31.1731	19.8652	-0.650063	-3.2138	5e-05	0.000148577	yes
Kidins220	Kidins220	Kidins220	chr12:25659796-25744562	WT	Mut	OK	30.9821	19.7447	-0.649972	-3.2352	5e-05	0.000148577	yes
Dlg1	Dlg1	Dlg1	chr16:31663528-31873442	WT	Mut	OK	32.8494	20.9353	-0.649928	-3.19328	5e-05	0.000148577	yes
Rit1	Rit1	Rit1	chr3:88520775-88534970	WT	Mut	OK	11.9359	7.61004	-0.649327	-3.52185	5e-05	0.000148577	yes
Hp	Hp	Hp	chr8:112099027-112103072	WT	Mut	OK	54.6857	34.8711	-0.64913	-3.90828	5e-05	0.000148577	yes
Galnt10	Galnt10	Galnt10	chr11:57458943-57601002	WT	Mut	OK	14.0089	8.93495	-0.648814	-3.88258	5e-05	0.000148577	yes
Pnpla7	Pnpla7	Pnpla7	chr2:24831552-24909592	WT	Mut	OK	13.6899	8.73151	-0.648805	-3.90524	5e-05	0.000148577	yes
Zfp597	Zfp597	Zfp597	chr16:3861543-3872374	WT	Mut	OK	8.83526	5.63528	-0.648787	-3.81394	5e-05	0.000148577	yes
Trappc2	Trappc2	Trappc2	chrX:162878756-162890475	WT	Mut	OK	25.6303	16.3476	-0.648769	-3.11053	5e-05	0.000148577	yes
Pik3cg	Pik3cg	Pik3cg	chr12:32858261-32893514	WT	Mut	OK	43.1968	27.5544	-0.648644	-3.22693	5e-05	0.000148577	yes
AB124611	AB124611	AB124611	chr9:21330620-21349775	WT	Mut	OK	66.0841	42.1573	-0.648523	-3.97316	5e-05	0.000148577	yes
Zfp263	Zfp263	Zfp263	chr16:3744098-3750788	WT	Mut	OK	30.8941	19.7147	-0.64806	-3.52466	5e-05	0.000148577	yes
Tnfrsf10b	Tnfrsf10b	Tnfrsf10b	chr14:70167278-70184218	WT	Mut	OK	6.16032	3.93225	-0.64765	-3.23311	5e-05	0.000148577	yes
BC018507	BC018507	BC018507	chr13:70727566-70776512	WT	Mut	OK	19.4014	12.3953	-0.646365	-3.1917	5e-05	0.000148577	yes
Ftx	Ftx	Ftx	chrX:100756248-100819093	WT	Mut	OK	24.2518	15.4977	-0.64604	-3.46791	5e-05	0.000148577	yes
Mau2	Mau2	Mau2	chr8:72540021-72566633	WT	Mut	OK	44.2868	28.3117	-0.64548	-3.2224	5e-05	0.000148577	yes
Edem1	Edem1	Edem1	chr6:108778634-108809350	WT	Mut	OK	40.9301	26.1771	-0.644858	-3.20425	5e-05	0.000148577	yes
Dhx34	Dhx34	Dhx34	chr7:16782569-16807381	WT	Mut	OK	19.0146	12.1615	-0.644787	-3.85414	5e-05	0.000148577	yes
Smap2	Smap2	Smap2	chr4:120640921-120689852	WT	Mut	OK	98.7934	63.2033	-0.644415	-3.21141	5e-05	0.000148577	yes
Mgea5	Mgea5	Mgea5	chr19:45824748-45857781	WT	Mut	OK	92.714	59.3297	-0.644033	-3.22585	5e-05	0.000148577	yes
Prkcd	Prkcd	Prkcd	chr14:31408539-31439394	WT	Mut	OK	139.854	89.5586	-0.643018	-3.21857	5e-05	0.000148577	yes
Rab43	Rab43	Rab43	chr6:87738846-87761773	WT	Mut	OK	99.3348	63.6427	-0.642304	-3.23196	5e-05	0.000148577	yes
Pycard	Pycard	Pycard	chr7:135134886-135137381	WT	Mut	OK	31.737	20.3363	-0.642106	-3.89573	5e-05	0.000148577	yes
Olfr613	Olfr613	Olfr613	chr7:110698881-110704018	WT	Mut	OK	14.1194	9.0502	-0.641657	-3.90305	5e-05	0.000148577	yes
Pfkfb2	Pfkfb2	Pfkfb2	chr1:132585619-132625830	WT	Mut	OK	6.92723	4.4408	-0.641458	-2.95833	5e-05	0.000148577	yes
Chd6	Chd6	Chd6	chr2:160772713-160934792	WT	Mut	OK	21.3857	13.7109	-0.641322	-3.19338	5e-05	0.000148577	yes
Cmah	Cmah	Cmah	chr13:24419288-24569154	WT	Mut	OK	41.2587	26.4521	-0.641317	-3.19086	5e-05	0.000148577	yes
Kdm5a	Kdm5a	Kdm5a	chr6:120274339-120394592	WT	Mut	OK	24.5757	15.758	-0.641145	-3.01925	5e-05	0.000148577	yes
Sdccag3	Sdccag3	Sdccag3	chr2:26238319-26244836	WT	Mut	OK	55.5623	35.6299	-0.641019	-3.51378	5e-05	0.000148577	yes
3110052M02Rik	3110052M02Rik	3110052M02Rik	chr17:21787577-21801933	WT	Mut	OK	5.76176	3.69487	-0.640987	-3.4525	5e-05	0.000148577	yes
Pik3ap1	Pik3ap1	Pik3ap1	chr19:41348707-41459560	WT	Mut	OK	211.424	135.598	-0.640803	-3.21241	5e-05	0.000148577	yes
Zdhhc20	Zdhhc20	Zdhhc20	chr14:58451538-58509099	WT	Mut	OK	37.784	24.2349	-0.640689	-3.17455	5e-05	0.000148577	yes
Ggps1	Ggps1	Ggps1	chr13:14144713-14155668	WT	Mut	OK	16.9705	10.8911	-0.639887	-3.6683	5e-05	0.000148577	yes
Marf1	Marf1	Marf1	chr16:14109258-14159367	WT	Mut	OK	32.3036	20.7325	-0.639798	-3.18383	5e-05	0.000148577	yes
Akap9	Akap9	Akap9	chr5:3928185-4080204	WT	Mut	OK	11.5827	7.43782	-0.639019	-3.15986	5e-05	0.000148577	yes
Gm7334	Gm7334	Gm7334	chr16:78360104-78377030	WT	Mut	OK	25.2975	16.2474	-0.638782	-3.51612	5e-05	0.000148577	yes
Zmynd11	Zmynd11	Zmynd11	chr13:9684081-9764560	WT	Mut	OK	54.9164	35.2714	-0.63874	-3.19385	5e-05	0.000148577	yes
Ubald1	Ubald1	Ubald1	chr16:4874778-4879851	WT	Mut	OK	47.5141	30.5235	-0.638433	-3.73	5e-05	0.000148577	yes
Zfp61	Zfp61	Zfp61	chr7:25076064-25084568	WT	Mut	OK	13.2048	8.4853	-0.638022	-3.48613	5e-05	0.000148577	yes
Aim1	Aim1	Aim1	chr10:43670112-43724652	WT	Mut	OK	9.43072	6.06158	-0.637674	-3.89779	5e-05	0.000148577	yes
Arrdc3	Arrdc3	Arrdc3	chr13:81022682-81035303	WT	Mut	OK	12.5381	8.06625	-0.63635	-3.73506	5e-05	0.000148577	yes
Spef2	Spef2	Spef2	chr15:9592490-9678561	WT	Mut	OK	3.14305	2.0224	-0.636099	-2.82879	5e-05	0.000148577	yes
Lsp1	Lsp1	Lsp1	chr7:149646716-149701914	WT	Mut	OK	287.148	184.826	-0.635625	-3.13363	5e-05	0.000148577	yes
Nckap5l	Nckap5l	Nckap5l	chr15:99252464-99288179	WT	Mut	OK	4.00228	2.57613	-0.635619	-3.10294	5e-05	0.000148577	yes
Zfp513	Zfp513	Zfp513	chr5:31501353-31504676	WT	Mut	OK	26.8144	17.26	-0.635571	-3.69747	5e-05	0.000148577	yes
Ifitm6	Ifitm6	Ifitm6	chr7:148201710-148202791	WT	Mut	OK	142.185	91.5568	-0.635027	-3.68042	5e-05	0.000148577	yes
Zswim4	Zswim4	Zswim4	chr8:86734840-86760941	WT	Mut	OK	20.0854	12.9339	-0.634984	-3.88481	5e-05	0.000148577	yes
Gm8979	Gm8979	Gm8979	chr7:113219244-113222662	WT	Mut	OK	3.3894	2.18259	-0.634987	-2.97175	5e-05	0.000148577	yes
Actn1	Actn1	Actn1	chr12:81268528-81361358	WT	Mut	OK	8.4308	5.4291	-0.634956	-3.50134	5e-05	0.000148577	yes
Rc3h2	Rc3h2	Rc3h2	chr2:37225590-37278423	WT	Mut	OK	12.7321	8.20018	-0.634745	-3.4573	5e-05	0.000148577	yes
Gdpgp1	Gdpgp1	Gdpgp1	chr7:87377778-87386306	WT	Mut	OK	3.93763	2.53669	-0.634383	-2.93576	5e-05	0.000148577	yes
Narfl	Narfl	Narfl	chr17:25910720-25922531	WT	Mut	OK	18.5358	11.9468	-0.633696	-3.00057	5e-05	0.000148577	yes
Kcnq1ot1	Kcnq1ot1	Kcnq1ot1	chr7:150293158-150612947	WT	Mut	OK	1.44715	0.932833	-0.633522	-3.11386	5e-05	0.000148577	yes
Pex19	Pex19	Pex19	chr1:174056885-174066628	WT	Mut	OK	34.8107	22.4465	-0.633037	-3.43762	5e-05	0.000148577	yes
Zfp866	Zfp866	Zfp866	chr8:72285222-72298810	WT	Mut	OK	11.1825	7.21214	-0.632742	-3.8379	5e-05	0.000148577	yes
Slu7	Slu7	Slu7	chr11:43247232-43261483	WT	Mut	OK	29.9033	19.2955	-0.632045	-3.48294	5e-05	0.000148577	yes
Ankle2	Ankle2	Ankle2	chr5:110660022-110685670	WT	Mut	OK	34.739	22.4246	-0.631475	-3.16343	5e-05	0.000148577	yes
Mapk9	Mapk9	Mapk9	chr11:49660252-49699923	WT	Mut	OK	31.9621	20.6366	-0.631161	-3.25	5e-05	0.000148577	yes
Siah1a	Siah1a	Siah1a	chr8:89247836-89270959	WT	Mut	OK	14.5624	9.4028	-0.631087	-3.32156	5e-05	0.000148577	yes
Pcgf3	Pcgf3	Pcgf3	chr5:108890350-108932118	WT	Mut	OK	16.847	10.8783	-0.631034	-3.801	5e-05	0.000148577	yes
Zfp605	Zfp605	Zfp605	chr5:110539110-110558813	WT	Mut	OK	4.28356	2.76684	-0.630573	-3.01162	5e-05	0.000148577	yes
Rnf41	Rnf41	Rnf41	chr10:127848671-127878497	WT	Mut	OK	15.6674	10.1199	-0.630567	-3.77329	5e-05	0.000148577	yes
E4f1	E4f1	E4f1	chr17:24580723-24592256	WT	Mut	OK	24.028	15.5235	-0.630267	-3.75502	5e-05	0.000148577	yes
Palm	Palm	Palm	chr10:79256316-79283641	WT	Mut	OK	39.3023	25.3973	-0.629936	-3.58244	5e-05	0.000148577	yes
Alox5	Alox5	Alox5	chr6:116360088-116411196	WT	Mut	OK	6.48522	4.19109	-0.62983	-3.08778	5e-05	0.000148577	yes
Usp33	Usp33	Usp33	chr3:152009441-152056578	WT	Mut	OK	22.2139	14.3575	-0.629664	-3.4429	5e-05	0.000148577	yes
Tmem199	Tmem199	Tmem199	chr11:78320556-78325670	WT	Mut	OK	15.8152	10.2272	-0.628895	-3.16684	5e-05	0.000148577	yes
2015-03-02	2015-03-02	2015-03-02	chr17:33822636-33855622	WT	Mut	OK	41.5749	26.8862	-0.628843	-3.56184	5e-05	0.000148577	yes
Rnf25	Rnf25	Rnf25	chr1:74640325-74647971	WT	Mut	OK	22.0206	14.245	-0.628395	-3.4468	5e-05	0.000148577	yes
Slain1	Slain1	Slain1	chr14:104049459-104104016	WT	Mut	OK	36.1663	23.401	-0.628076	-3.48104	5e-05	0.000148577	yes
Cdkn2aip	Cdkn2aip	Cdkn2aip	chr8:48794697-48799285	WT	Mut	OK	23.2294	15.0428	-0.626882	-3.84035	5e-05	0.000148577	yes
Csgalnact2	Csgalnact2	Csgalnact2	chr6:118057470-118089158	WT	Mut	OK	14.2455	9.22896	-0.626266	-3.70388	5e-05	0.000148577	yes
Bcl10	Bcl10	Bcl10	chr3:145587341-145597247	WT	Mut	OK	52.8818	34.273	-0.625698	-3.85562	5e-05	0.000148577	yes
Zfp935	Zfp935	Zfp935	chr13:62554375-62568172	WT	Mut	OK	14.204	9.20676	-0.625532	-3.55691	5e-05	0.000148577	yes
Trmt12	Trmt12	Trmt12	chr15:58704203-58708336	WT	Mut	OK	4.2896	2.78066	-0.625415	-3.09725	5e-05	0.000148577	yes
Cmip	Cmip	Cmip	chr8:119780918-119985405	WT	Mut	OK	58.1024	37.6899	-0.624417	-3.13302	5e-05	0.000148577	yes
Phkg2	Phkg2	Phkg2	chr7:134716861-134732109	WT	Mut	OK	31.1526	20.2139	-0.624002	-2.91114	5e-05	0.000148577	yes
Atg16l1	Atg16l1	Atg16l1	chr1:89652585-89689003	WT	Mut	OK	17.2872	11.2203	-0.623589	-3.66705	5e-05	0.000148577	yes
Tbc1d20	Tbc1d20	Tbc1d20	chr2:152119607-152138326	WT	Mut	OK	43.8998	28.4973	-0.623388	-3.83173	5e-05	0.000148577	yes
Adprm	Adprm	Adprm	chr11:66851381-66866120	WT	Mut	OK	19.6022	12.7285	-0.62296	-3.34592	5e-05	0.000148577	yes
Nfe2l2	Nfe2l2	Nfe2l2	chr2:75513575-75542698	WT	Mut	OK	36.0542	23.4115	-0.622948	-3.56307	5e-05	0.000148577	yes
Shkbp1	Shkbp1	Shkbp1	chr7:28127151-28141027	WT	Mut	OK	41.9655	27.2657	-0.622116	-3.80779	5e-05	0.000148577	yes
Tcaim	Tcaim	Tcaim	chr9:122714664-122745450	WT	Mut	OK	4.27911	2.78048	-0.621977	-2.89734	5e-05	0.000148577	yes
Tfdp2	Tfdp2	Tfdp2	chr9:96096693-96224065	WT	Mut	OK	27.2387	17.7019	-0.621751	-3.08353	5e-05	0.000148577	yes
Gm19757	Gm19757	Gm19757	chr6:105431259-105442662	WT	Mut	OK	11.6223	7.55379	-0.621628	-3.51055	5e-05	0.000148577	yes
Senp7	Senp7	Senp7	chr16:56075521-56190124	WT	Mut	OK	18.782	12.2091	-0.62139	-3.20707	5e-05	0.000148577	yes
Hivep2	Hivep2	Hivep2	chr10:13686184-13871184	WT	Mut	OK	20.5999	13.3931	-0.621146	-3.0843	5e-05	0.000148577	yes
Polr3a	Polr3a	Polr3a	chr14:25267915-25306268	WT	Mut	OK	14.64	9.5192	-0.621007	-3.79692	5e-05	0.000148577	yes
Cryzl1	Cryzl1	Cryzl1	chr16:91689142-91729047	WT	Mut	OK	20.9938	13.6524	-0.620802	-3.38616	5e-05	0.000148577	yes
Akirin1	Akirin1	Akirin1	chr4:123412437-123427542	WT	Mut	OK	46.9953	30.5673	-0.620527	-3.37626	5e-05	0.000148577	yes
Dhx30	Dhx30	Dhx30	chr9:109986822-110020120	WT	Mut	OK	44.6754	29.0753	-0.619685	-3.06106	5e-05	0.000148577	yes
Samd8	Samd8	Samd8	chr14:22569752-22617947	WT	Mut	OK	6.11596	3.98069	-0.619558	-3.54255	5e-05	0.000148577	yes
Slc7a6os	Slc7a6os	Slc7a6os	chr8:108724337-108734833	WT	Mut	OK	37.1966	24.2165	-0.619183	-3.65227	5e-05	0.000148577	yes
Dram2	Dram2	Dram2	chr3:106350744-106377763	WT	Mut	OK	10.4093	6.777	-0.619159	-3.16089	5e-05	0.000148577	yes
Esco1	Esco1	Esco1	chr18:10566509-10610350	WT	Mut	OK	20.9785	13.6585	-0.619105	-3.36559	5e-05	0.000148577	yes
Gabarapl2	Gabarapl2	Gabarapl2	chr8:114464602-114476815	WT	Mut	OK	116.195	75.6851	-0.618471	-3.8293	5e-05	0.000148577	yes
Gpatch11	Gpatch11	Gpatch11	chr17:79234855-79247648	WT	Mut	OK	6.99995	4.56095	-0.618012	-3.40646	5e-05	0.000148577	yes
Oraov1	Oraov1	Oraov1	chr7:152101098-152107042	WT	Mut	OK	23.3477	15.2131	-0.617973	-3.57362	5e-05	0.000148577	yes
Riok3	Riok3	Riok3	chr18:12287358-12315876	WT	Mut	OK	50.114	32.6907	-0.616331	-3.05253	5e-05	0.000148577	yes
Ficd	Ficd	Ficd	chr5:114185790-114190616	WT	Mut	OK	3.96585	2.5873	-0.616187	-2.73866	5e-05	0.000148577	yes
Uso1	Uso1	Uso1	chr5:92566963-92631821	WT	Mut	OK	53.5471	34.9467	-0.615654	-3.06074	5e-05	0.000148577	yes
Elmod3	Elmod3	Elmod3	chr6:72515915-72548407	WT	Mut	OK	11.6908	7.63125	-0.615379	-3.25378	5e-05	0.000148577	yes
Pisd-ps2	Pisd-ps2	Pisd-ps2	chr17:3064317-3084183	WT	Mut	OK	19.5582	12.7668	-0.61537	-3.26884	5e-05	0.000148577	yes
A130077B15Rik	A130077B15Rik	A130077B15Rik	chr10:122002078-122006947	WT	Mut	OK	25.8226	16.8677	-0.614375	-3.77283	5e-05	0.000148577	yes
Swt1	Swt1	Swt1	chr1:153214828-153275565	WT	Mut	OK	10.1485	6.63105	-0.61396	-3.552	5e-05	0.000148577	yes
Hmgcll1	Hmgcll1	Hmgcll1	chr9:75862783-75984157	WT	Mut	OK	10.3594	6.77161	-0.613366	-3.45533	5e-05	0.000148577	yes
Pygl	Pygl	Pygl	chr12:71291801-71328670	WT	Mut	OK	19.6138	12.8211	-0.613352	-3.6597	5e-05	0.000148577	yes
Avl9	Avl9	Avl9	chr6:56664898-56711905	WT	Mut	OK	14.9661	9.78563	-0.612966	-3.32803	5e-05	0.000148577	yes
Dpp4	Dpp4	Dpp4	chr2:62168129-62250288	WT	Mut	OK	119.407	78.077	-0.612917	-3.04097	5e-05	0.000148577	yes
Trmt1l	Trmt1l	Trmt1l	chr1:153275777-153305313	WT	Mut	OK	23.141	15.1365	-0.612414	-3.69288	5e-05	0.000148577	yes
P2ry10	P2ry10	P2ry10	chrX:104284673-104300309	WT	Mut	OK	10.6157	6.95008	-0.611101	-3.31023	5e-05	0.000148577	yes
Zkscan3	Zkscan3	Zkscan3	chr13:21478872-21494624	WT	Mut	OK	31.9757	20.9439	-0.610446	-3.78378	5e-05	0.000148577	yes
Arpc5	Arpc5	Arpc5	chr1:154613671-154622710	WT	Mut	OK	348.823	228.494	-0.610337	-3.06035	5e-05	0.000148577	yes
Zfp760	Zfp760	Zfp760	chr17:21844707-21862603	WT	Mut	OK	5.87332	3.8477	-0.610181	-3.27991	5e-05	0.000148577	yes
Dgat1	Dgat1	Dgat1	chr15:76332444-76342248	WT	Mut	OK	15.4195	10.1023	-0.610077	-3.14365	5e-05	0.000148577	yes
Golgb1	Golgb1	Golgb1	chr16:36880604-36933171	WT	Mut	OK	11.6885	7.6607	-0.609539	-2.96488	5e-05	0.000148577	yes
Aldh3a2	Aldh3a2	Aldh3a2	chr11:61058256-61080629	WT	Mut	OK	28.2761	18.5328	-0.609501	-3.76294	5e-05	0.000148577	yes
Il2rg	Il2rg	Il2rg	chrX:98459725-98463545	WT	Mut	OK	77.8565	51.031	-0.609444	-3.33322	5e-05	0.000148577	yes
Arih2	Arih2	Arih2	chr9:108505273-108551711	WT	Mut	OK	32.489	21.2967	-0.60932	-3.3373	5e-05	0.000148577	yes
Zer1	Zer1	Zer1	chr2:29952802-29979974	WT	Mut	OK	33.2016	21.7707	-0.608868	-3.3348	5e-05	0.000148577	yes
Mxd1	Mxd1	Mxd1	chr6:86597038-86619153	WT	Mut	OK	20.7637	13.6245	-0.60786	-3.2909	5e-05	0.000148577	yes
Mfge8	Mfge8	Mfge8	chr7:86278653-86293946	WT	Mut	OK	23.2643	15.2674	-0.607664	-3.47976	5e-05	0.000148577	yes
Sri	Sri	Sri	chr5:8046079-8069245	WT	Mut	OK	71.9831	47.2403	-0.607639	-3.00343	5e-05	0.000148577	yes
H2-K1	H2-K1	H2-K1	chr17:34132956-34137278	WT	Mut	OK	733.524	481.443	-0.607479	-3.0351	5e-05	0.000148577	yes
Mll3	Mll3	Mll3	chr5:24777611-25004601	WT	Mut	OK	19.2804	12.6631	-0.606502	-3.03149	5e-05	0.000148577	yes
Ccdc88c	Ccdc88c	Ccdc88c	chr12:102150909-102267193	WT	Mut	OK	28.9509	19.0216	-0.605966	-3.00298	5e-05	0.000148577	yes
Csnk1g1	Csnk1g1	Csnk1g1	chr9:65756816-65892821	WT	Mut	OK	11.0488	7.26058	-0.605731	-3.73968	5e-05	0.000148577	yes
Ranbp6	Ranbp6	Ranbp6	chr19:29882597-29887464	WT	Mut	OK	13.0288	8.564	-0.605349	-3.66989	5e-05	0.000148577	yes
Yipf3	Yipf3	Yipf3	chr17:46385028-46389486	WT	Mut	OK	39.6404	26.0623	-0.605009	-3.68182	5e-05	0.000148577	yes
Irf9	Irf9	Irf9	chr14:56222821-56228867	WT	Mut	OK	47.764	31.4046	-0.604946	-3.32624	5e-05	0.000148577	yes
B4galt7	B4galt7	B4galt7	chr13:55701471-55711315	WT	Mut	OK	19.5903	12.8811	-0.604889	-3.23375	5e-05	0.000148577	yes
Proser1	Proser1	Proser1	chr3:53267738-53285677	WT	Mut	OK	32.9035	21.638	-0.604676	-3.3092	5e-05	0.000148577	yes
Ercc4	Ercc4	Ercc4	chr16:13109828-13152102	WT	Mut	OK	7.45544	4.90299	-0.60463	-3.53808	5e-05	0.000148577	yes
Mbtd1	Mbtd1	Mbtd1	chr11:93747532-93808298	WT	Mut	OK	33.1569	21.8088	-0.604401	-2.98597	5e-05	0.000148577	yes
Ubn2	Ubn2	Ubn2	chr6:38383924-38462763	WT	Mut	OK	11.2027	7.36892	-0.604325	-2.98138	5e-05	0.000148577	yes
Zfp862	Zfp862	Zfp862	chr6:48454337-48484831	WT	Mut	OK	3.46278	2.27863	-0.603762	-3.07534	5e-05	0.000148577	yes
Lrmp	Lrmp	Lrmp	chr6:145070258-145159490	WT	Mut	OK	630.949	415.436	-0.602899	-3.00042	5e-05	0.000148577	yes
Fam120b	Fam120b	Fam120b	chr17:15533165-15570545	WT	Mut	OK	13.7622	9.06146	-0.602894	-3.67264	5e-05	0.000148577	yes
Klhl28	Klhl28	Klhl28	chr12:66043426-66066523	WT	Mut	OK	10.7647	7.09061	-0.602327	-3.26644	5e-05	0.000148577	yes
Fam107b	Fam107b	Fam107b	chr2:3630729-3699406	WT	Mut	OK	292.686	192.865	-0.601767	-3.01125	5e-05	0.000148577	yes
Ptp4a3	Ptp4a3	Ptp4a3	chr15:73553574-73589196	WT	Mut	OK	254.011	167.417	-0.601444	-3.00106	5e-05	0.000148577	yes
Ppp2r5a	Ppp2r5a	Ppp2r5a	chr1:193149843-193220920	WT	Mut	OK	210.886	139.003	-0.601355	-2.88542	5e-05	0.000148577	yes
Zfp956	Zfp956	Zfp956	chr6:47893173-47915298	WT	Mut	OK	11.7062	7.71767	-0.60104	-3.05036	5e-05	0.000148577	yes
Slc2a4rg-ps	Slc2a4rg-ps	Slc2a4rg-ps	chr2:181118954-181122301	WT	Mut	OK	8.60472	5.67481	-0.600556	-3.16522	5e-05	0.000148577	yes
Gm7102	Gm7102	Gm7102	chr19:61250588-61252212	WT	Mut	OK	10.238	6.75372	-0.600182	-2.86841	5e-05	0.000148577	yes
Eya1	Eya1	Eya1	chr1:14159038-14300280	WT	Mut	OK	5.37694	3.54787	-0.599833	-3.09568	5e-05	0.000148577	yes
Cnppd1	Cnppd1	Cnppd1	chr1:75131788-75138942	WT	Mut	OK	47.5149	31.3541	-0.599725	-3.27186	5e-05	0.000148577	yes
Kin	Kin	Kin	chr2:10002238-10014328	WT	Mut	OK	27.0618	17.8622	-0.599353	-3.43611	5e-05	0.000148577	yes
Sufu	Sufu	Sufu	chr19:46471407-46561150	WT	Mut	OK	20.9668	13.8392	-0.59935	-3.48414	5e-05	0.000148577	yes
Dennd5b	Dennd5b	Dennd5b	chr6:148936590-149050202	WT	Mut	OK	12.0261	7.94024	-0.598916	-3.27915	5e-05	0.000148577	yes
Aptx	Aptx	Aptx	chr4:40629110-40650220	WT	Mut	OK	4.45576	2.94242	-0.598666	-3.21004	5e-05	0.000148577	yes
Ick	Ick	Ick	chr9:77956998-78019916	WT	Mut	OK	3.21562	2.12363	-0.598565	-3.1063	5e-05	0.000148577	yes
Coq7	Coq7	Coq7	chr7:125668575-125676827	WT	Mut	OK	52.4139	34.619	-0.598383	-3.32271	5e-05	0.000148577	yes
Rps6kb2	Rps6kb2	Rps6kb2	chr19:4156976-4163245	WT	Mut	OK	41.059	27.1209	-0.598294	-3.55874	5e-05	0.000148577	yes
Trim8	Trim8	Trim8	chr19:46576137-46590945	WT	Mut	OK	33.1601	21.9179	-0.597339	-3.66251	5e-05	0.000148577	yes
Kdm6b	Kdm6b	Kdm6b	chr11:69212019-69227177	WT	Mut	OK	13.2494	8.76349	-0.596349	-3.64062	5e-05	0.000148577	yes
Akap2	Akap2	Akap2	chr4:57858119-57909856	WT	Mut	OK	4.90883	3.24695	-0.596292	-3.35625	5e-05	0.000148577	yes
Ppm1k	Ppm1k	Ppm1k	chr6:57456495-57485420	WT	Mut	OK	9.68793	6.40884	-0.596125	-3.54305	5e-05	0.000148577	yes
As3mt	As3mt	As3mt	chr19:46781932-46815585	WT	Mut	OK	18.0582	11.9485	-0.595826	-3.31915	5e-05	0.000148577	yes
Mark4	Mark4	Mark4	chr7:20011423-20043843	WT	Mut	OK	15.0116	9.93304	-0.595772	-3.24272	5e-05	0.000148577	yes
Irf2	Irf2	Irf2	chr8:47825098-47932812	WT	Mut	OK	67.0991	44.4111	-0.595375	-2.9408	5e-05	0.000148577	yes
Gm13157	Gm13157	Gm13157	chr4:147128082-147183897	WT	Mut	OK	10.696	7.08268	-0.594706	-3.31642	5e-05	0.000148577	yes
Myo7a	Myo7a	Myo7a	chr7:105199563-105268003	WT	Mut	OK	8.67957	5.74936	-0.594223	-3.61147	5e-05	0.000148577	yes
Tmcc1	Tmcc1	Tmcc1	chr6:115968635-116143392	WT	Mut	OK	12.3313	8.16903	-0.594086	-3.62798	5e-05	0.000148577	yes
Zkscan5	Zkscan5	Zkscan5	chr5:145965427-145982619	WT	Mut	OK	6.5154	4.31833	-0.593381	-3.16481	5e-05	0.000148577	yes
Abcd1	Abcd1	Abcd1	chrX:70961935-70983626	WT	Mut	OK	68.7349	45.561	-0.593245	-2.94485	5e-05	0.000148577	yes
B3gnt8	B3gnt8	B3gnt8	chr7:26412642-26414509	WT	Mut	OK	49.4865	32.8287	-0.592078	-3.53297	5e-05	0.000148577	yes
Ppp6r2	Ppp6r2	Ppp6r2	chr15:89041989-89116692	WT	Mut	OK	19.8407	13.1656	-0.59169	-3.51035	5e-05	0.000148577	yes
Cyba	Cyba	Cyba	chr8:124948670-124956840	WT	Mut	OK	204.717	135.931	-0.590755	-3.21418	5e-05	0.000148577	yes
Arhgap4	Arhgap4	Arhgap4	chrX:71137440-71156637	WT	Mut	OK	98.1114	65.1978	-0.589597	-2.93505	5e-05	0.000148577	yes
Mark3	Mark3	Mark3	chr12:112812720-112894438	WT	Mut	OK	50.0746	33.285	-0.589206	-2.90657	5e-05	0.000148577	yes
Eif2c4	Eif2c4	Eif2c4	chr4:126166786-126210702	WT	Mut	OK	6.47397	4.30355	-0.589124	-3.38801	5e-05	0.000148577	yes
Zdhhc24	Zdhhc24	Zdhhc24	chr19:4878667-4885397	WT	Mut	OK	10.0828	6.70416	-0.58877	-2.96434	5e-05	0.000148577	yes
Nnt	Nnt	Nnt	chr13:120123123-120197945	WT	Mut	OK	72.9997	48.5486	-0.588462	-2.93035	5e-05	0.000148577	yes
Cox7a2l	Cox7a2l	Cox7a2l	chr17:83901256-83913673	WT	Mut	OK	434.083	288.72	-0.5883	-2.94551	5e-05	0.000148577	yes
Rp2h	Rp2h	Rp2h	chrX:19941733-19977475	WT	Mut	OK	29.7451	19.7868	-0.588112	-3.20547	5e-05	0.000148577	yes
Zfp799	Zfp799	Zfp799	chr17:32954148-32967193	WT	Mut	OK	6.28546	4.18138	-0.588039	-3.14722	5e-05	0.000148577	yes
Abhd13	Abhd13	Abhd13	chr8:9977716-9992154	WT	Mut	OK	23.1807	15.4265	-0.587516	-3.22989	5e-05	0.000148577	yes
Colec12	Colec12	Colec12	chr18:9707645-9877993	WT	Mut	OK	8.87628	5.90761	-0.587381	-3.27246	5e-05	0.000148577	yes
Fam21	Fam21	Fam21	chr6:116158050-116212689	WT	Mut	OK	27.9097	18.5781	-0.587164	-2.8941	5e-05	0.000148577	yes
Auh	Auh	Auh	chr13:52930478-53025046	WT	Mut	OK	19.1423	12.7444	-0.586896	-3.02584	5e-05	0.000148577	yes
Spns1	Spns1	Spns1	chr7:133513573-133521448	WT	Mut	OK	24.0478	16.0164	-0.586357	-3.45278	5e-05	0.000148577	yes
Lyrm2	Lyrm2	Lyrm2	chr4:32887233-32889229	WT	Mut	OK	26.2909	17.5125	-0.586178	-3.25006	5e-05	0.000148577	yes
Syf2	Syf2	Syf2	chr4:134486894-134493452	WT	Mut	OK	96.8116	64.488	-0.58615	-3.20299	5e-05	0.000148577	yes
Bpgm	Bpgm	Bpgm	chr6:34426355-34455610	WT	Mut	OK	19.1199	12.7393	-0.58579	-3.314	5e-05	0.000148577	yes
BC017643	BC017643	BC017643	chr11:121038906-121090623	WT	Mut	OK	99.3217	66.2004	-0.585269	-2.79482	5e-05	0.000148577	yes
Usp45	Usp45	Usp45	chr4:21703416-21765019	WT	Mut	OK	9.14688	6.09924	-0.584649	-3.49762	5e-05	0.000148577	yes
9930104L06Rik	9930104L06Rik	9930104L06Rik	chr4:124614291-124621905	WT	Mut	OK	12.0212	8.0162	-0.584595	-3.26889	5e-05	0.000148577	yes
Fos	Fos	Fos	chr12:86814850-86818219	WT	Mut	OK	72.6654	48.4667	-0.584275	-2.87452	5e-05	0.000148577	yes
4933412E12Rik	4933412E12Rik	4933412E12Rik	chr10:116387617-116400335	WT	Mut	OK	9.53155	6.35769	-0.584207	-2.66741	5e-05	0.000148577	yes
4930470H14Rik	4930470H14Rik	4930470H14Rik	chr17:4044657-4082995	WT	Mut	OK	14.0292	9.35819	-0.584136	-2.99538	5e-05	0.000148577	yes
Zfp36l1	Zfp36l1	Zfp36l1	chr12:81208746-81214000	WT	Mut	OK	83.0734	55.4413	-0.583427	-2.89628	5e-05	0.000148577	yes
Dgke	Dgke	Dgke	chr11:88898895-88922062	WT	Mut	OK	21.0173	14.0304	-0.583021	-3.17294	5e-05	0.000148577	yes
Galnt7	Galnt7	Galnt7	chr8:60002621-60142227	WT	Mut	OK	23.8537	15.9262	-0.582808	-3.19972	5e-05	0.000148577	yes
Mapkapk3	Mapkapk3	Mapkapk3	chr9:107157257-107192208	WT	Mut	OK	11.4777	7.66361	-0.58274	-3.17409	5e-05	0.000148577	yes
Gtpbp2	Gtpbp2	Gtpbp2	chr17:46297980-46306319	WT	Mut	OK	75.2874	50.2732	-0.582619	-2.88653	5e-05	0.000148577	yes
Plbd1	Plbd1	Plbd1	chr6:136560591-136610414	WT	Mut	OK	19.5726	13.0769	-0.581813	-3.30101	5e-05	0.000148577	yes
Cmas	Cmas	Cmas	chr6:142705205-142724234	WT	Mut	OK	50.399	33.6779	-0.581595	-3.58839	5e-05	0.000148577	yes
Galnt11	Galnt11	Galnt11	chr5:24728710-24771736	WT	Mut	OK	13.0867	8.74628	-0.581364	-3.22897	5e-05	0.000148577	yes
Wdr91	Wdr91	Wdr91	chr6:34830425-34860831	WT	Mut	OK	30.8816	20.6449	-0.580966	-3.55827	5e-05	0.000148577	yes
Zfand6	Zfand6	Zfand6	chr7:91763563-91827861	WT	Mut	OK	82.4825	55.144	-0.580885	-3.19121	5e-05	0.000148577	yes
Txndc16	Txndc16	Txndc16	chr14:45754122-45839069	WT	Mut	OK	23.5647	15.762	-0.580182	-3.14944	5e-05	0.000148577	yes
Supt4a	Supt4a	Supt4a	chr11:87551066-87557119	WT	Mut	OK	151.404	101.284	-0.579995	-3.58483	5e-05	0.000148577	yes
Acyp1	Acyp1	Acyp1	chr12:86613347-86621385	WT	Mut	OK	49.5288	33.1367	-0.579837	-3.03428	5e-05	0.000148577	yes
Zbtb24	Zbtb24	Zbtb24	chr10:41170201-41185380	WT	Mut	OK	13.7963	9.23261	-0.579469	-3.32421	5e-05	0.000148577	yes
Ctps2	Ctps2	Ctps2	chrX:159339491-159472473	WT	Mut	OK	20.2917	13.5815	-0.579251	-3.16782	5e-05	0.000148577	yes
Osbpl5	Osbpl5	Osbpl5	chr7:150874666-150927868	WT	Mut	OK	7.91185	5.29664	-0.578937	-3.14615	5e-05	0.000148577	yes
Ankrd13c	Ankrd13c	Ankrd13c	chr3:157610429-157669801	WT	Mut	OK	27.7126	18.5534	-0.578862	-3.52094	5e-05	0.000148577	yes
Mios	Mios	Mios	chr6:8159226-8186273	WT	Mut	OK	17.0589	11.4222	-0.578677	-3.52027	5e-05	0.000148577	yes
Endov	Endov	Endov	chr11:119352660-119372779	WT	Mut	OK	7.73941	5.18296	-0.578449	-3.29655	5e-05	0.000148577	yes
Zfp157	Zfp157	Zfp157	chr5:138882703-138901922	WT	Mut	OK	6.14178	4.11345	-0.578309	-3.24855	5e-05	0.000148577	yes
Ttc33	Ttc33	Ttc33	chr15:5135559-5168332	WT	Mut	OK	29.1973	19.5582	-0.578063	-3.41662	5e-05	0.000148577	yes
Clk2	Clk2	Clk2	chr3:88968726-88981009	WT	Mut	OK	53.6396	35.945	-0.577507	-3.17577	5e-05	0.000148577	yes
Casp6	Casp6	Casp6	chr3:129604342-129617020	WT	Mut	OK	29.2619	19.6103	-0.577411	-3.2962	5e-05	0.000148577	yes
Slc15a4	Slc15a4	Slc15a4	chr5:128076035-128097762	WT	Mut	OK	43.1403	28.9117	-0.577383	-3.32927	5e-05	0.000148577	yes
Dnajc16	Dnajc16	Dnajc16	chr4:141317912-141346559	WT	Mut	OK	7.48661	5.019	-0.576913	-3.08642	5e-05	0.000148577	yes
6430548M08Rik	6430548M08Rik	6430548M08Rik	chr8:122638051-122689207	WT	Mut	OK	4.29424	2.8797	-0.576485	-2.90228	5e-05	0.000148577	yes
Ints12	Ints12	Ints12	chr3:132754916-132773949	WT	Mut	OK	16.7514	11.2373	-0.575983	-3.37503	5e-05	0.000148577	yes
Aff4	Aff4	Aff4	chr11:53164268-53235332	WT	Mut	OK	17.0798	11.4645	-0.575108	-2.84107	5e-05	0.000148577	yes
Pim1	Pim1	Pim1	chr17:29627989-29632404	WT	Mut	OK	105.866	71.0919	-0.574482	-2.83407	5e-05	0.000148577	yes
Zfp953	Zfp953	Zfp953	chr13:67440244-67461508	WT	Mut	OK	5.74221	3.85717	-0.574065	-3.11622	5e-05	0.000148577	yes
Vps11	Vps11	Vps11	chr9:44156187-44169753	WT	Mut	OK	37.2878	25.0488	-0.573963	-3.13747	5e-05	0.000148577	yes
Fam63a	Fam63a	Fam63a	chr3:95086856-95111098	WT	Mut	OK	12.4145	8.34579	-0.572908	-3.16597	5e-05	0.000148577	yes
Golga1	Golga1	Golga1	chr2:38872022-38920926	WT	Mut	OK	6.4784	4.35675	-0.572385	-3.1966	5e-05	0.000148577	yes
Fbxl6	Fbxl6	Fbxl6	chr15:76366157-76369176	WT	Mut	OK	41.4016	27.8444	-0.5723	-3.40541	5e-05	0.000148577	yes
Srp14	Srp14	Srp14	chr2:118301578-118305432	WT	Mut	OK	226.2	152.175	-0.571862	-2.81462	5e-05	0.000148577	yes
Wipf2	Wipf2	Wipf2	chr11:98724911-98766892	WT	Mut	OK	13.3733	9.00428	-0.570672	-3.09331	5e-05	0.000148577	yes
Junb	Junb	Junb	chr8:87500807-87502647	WT	Mut	OK	46.0138	30.9948	-0.570041	-3.28937	5e-05	0.000148577	yes
Slc35a1	Slc35a1	Slc35a1	chr4:34610505-34634687	WT	Mut	OK	23.0312	15.5176	-0.569689	-3.31652	5e-05	0.000148577	yes
Mmp11	Mmp11	Mmp11	chr10:75385968-75395208	WT	Mut	OK	17.6987	11.9264	-0.569478	-3.19459	5e-05	0.000148577	yes
Rab5b	Rab5b	Rab5b	chr10:128114238-128133324	WT	Mut	OK	61.2533	41.2777	-0.569425	-2.81987	5e-05	0.000148577	yes
Zfp260	Zfp260	Zfp260	chr7:30880094-30892633	WT	Mut	OK	28.3735	19.1322	-0.568543	-3.104	5e-05	0.000148577	yes
BC005561	BC005561	BC005561	chr5:104937370-104951402	WT	Mut	OK	4.92474	3.32107	-0.568401	-3.1059	5e-05	0.000148577	yes
Mcrs1	Mcrs1	Mcrs1	chr15:99055406-99092472	WT	Mut	OK	81.5645	55.031	-0.567696	-2.7672	5e-05	0.000148577	yes
Trim21	Trim21	Trim21	chr7:109706435-109713983	WT	Mut	OK	16.1989	10.9301	-0.567592	-3.33269	5e-05	0.000148577	yes
Arhgap39	Arhgap39	Arhgap39	chr15:76554414-76648600	WT	Mut	OK	5.75542	3.88708	-0.566235	-3.00248	5e-05	0.000148577	yes
Crebbp	Crebbp	Crebbp	chr16:4084047-4213404	WT	Mut	OK	19.9072	13.4598	-0.564636	-2.79024	5e-05	0.000148577	yes
Fnbp4	Fnbp4	Fnbp4	chr2:90585526-90621177	WT	Mut	OK	67.154	45.4233	-0.564042	-2.82095	5e-05	0.000148577	yes
Vps39	Vps39	Vps39	chr2:120142196-120178869	WT	Mut	OK	25.0305	16.9375	-0.563465	-3.10134	5e-05	0.000148577	yes
Yipf4	Yipf4	Yipf4	chr17:74888832-74899617	WT	Mut	OK	31.0425	21.0072	-0.563359	-3.35554	5e-05	0.000148577	yes
Ptgr2	Ptgr2	Ptgr2	chr12:85626245-85656782	WT	Mut	OK	23.7719	16.0875	-0.563314	-3.47493	5e-05	0.000148577	yes
Dock8	Dock8	Dock8	chr19:25074018-25276922	WT	Mut	OK	72.3538	48.9756	-0.563005	-2.82312	5e-05	0.000148577	yes
Agpat9	Agpat9	Agpat9	chr5:101275247-101328121	WT	Mut	OK	48.7576	33.008	-0.562812	-3.09138	5e-05	0.000148577	yes
BC031181	BC031181	BC031181	chr18:75165553-75169587	WT	Mut	OK	82.9843	56.1882	-0.562572	-3.39779	5e-05	0.000148577	yes
B4galt3	B4galt3	B4galt3	chr1:173200458-173207026	WT	Mut	OK	21.7839	14.7619	-0.561388	-3.1717	5e-05	0.000148577	yes
Zfp26	Zfp26	Zfp26	chr9:20232761-20264604	WT	Mut	OK	9.81519	6.65373	-0.560852	-3.05679	5e-05	0.000148577	yes
Slc14a1	Slc14a1	Slc14a1	chr18:78296829-78338858	WT	Mut	OK	11.318	7.67602	-0.560189	-3.22912	5e-05	0.000148577	yes
Lrig2	Lrig2	Lrig2	chr3:104257905-104315779	WT	Mut	OK	11.8894	8.0655	-0.559836	-3.46814	5e-05	0.000148577	yes
Tbcel	Tbcel	Tbcel	chr9:42220399-42280309	WT	Mut	OK	17.7316	12.0303	-0.559657	-3.45264	5e-05	0.000148577	yes
Rbm4	Rbm4	Rbm4	chr19:4784292-4793877	WT	Mut	OK	17.2763	11.7218	-0.5596	-3.18395	5e-05	0.000148577	yes
Alkbh8	Alkbh8	Alkbh8	chr9:3335230-3385846	WT	Mut	OK	17.2312	11.6952	-0.559101	-3.20618	5e-05	0.000148577	yes
Ubap1	Ubap1	Ubap1	chr4:41296028-41336799	WT	Mut	OK	26.9182	18.2721	-0.558937	-3.42065	5e-05	0.000148577	yes
Pdha1	Pdha1	Pdha1	chrX:156426364-156576268	WT	Mut	OK	96.2453	65.3462	-0.558613	-2.725	5e-05	0.000148577	yes
Klhl7	Klhl7	Klhl7	chr5:23606407-23667049	WT	Mut	OK	8.80901	5.98407	-0.557852	-3.07237	5e-05	0.000148577	yes
Spopl	Spopl	Spopl	chr2:23365573-23427624	WT	Mut	OK	11.6877	7.94	-0.557777	-3.0714	5e-05	0.000148577	yes
Trmt44	Trmt44	Trmt44	chr5:35898857-35917719	WT	Mut	OK	5.807	3.9463	-0.557291	-2.86158	5e-05	0.000148577	yes
Zc3h12d	Zc3h12d	Zc3h12d	chr10:7552267-7590195	WT	Mut	OK	11.47	7.79813	-0.556665	-3.20145	5e-05	0.000148577	yes
Mndal	Mndal	Mndal	chr1:175787350-175810318	WT	Mut	OK	84.4507	57.421	-0.556529	-2.76185	5e-05	0.000148577	yes
Letmd1	Letmd1	Letmd1	chr15:100299464-100309683	WT	Mut	OK	30.039	20.4447	-0.55511	-3.36782	5e-05	0.000148577	yes
Med12	Med12	Med12	chrX:98469429-98494273	WT	Mut	OK	28.2492	19.2354	-0.554442	-2.76091	5e-05	0.000148577	yes
Zfp937	Zfp937	Zfp937	chr2:150043834-150070610	WT	Mut	OK	2.52516	1.71946	-0.554417	-2.80255	5e-05	0.000148577	yes
Stxbp4	Stxbp4	Stxbp4	chr11:90337806-90499422	WT	Mut	OK	3.37721	2.2999	-0.554259	-2.87692	5e-05	0.000148577	yes
Aff3	Aff3	Aff3	chr1:38234171-38721800	WT	Mut	OK	58.6788	39.9617	-0.55422	-2.77246	5e-05	0.000148577	yes
Kdm3a	Kdm3a	Kdm3a	chr6:71538965-71582899	WT	Mut	OK	27.9329	19.0375	-0.55312	-2.72929	5e-05	0.000148577	yes
1810013L24Rik	1810013L24Rik	1810013L24Rik	chr16:8830192-8859017	WT	Mut	OK	19.014	12.9595	-0.553054	-3.37329	5e-05	0.000148577	yes
Bst1	Bst1	Bst1	chr5:44210131-44234707	WT	Mut	OK	48.7001	33.1977	-0.552844	-3.02264	5e-05	0.000148577	yes
Pdcd2l	Pdcd2l	Pdcd2l	chr7:34969515-34981666	WT	Mut	OK	21.43	14.6117	-0.552508	-2.88794	5e-05	0.000148577	yes
Golga5	Golga5	Golga5	chr12:103707343-103736117	WT	Mut	OK	26.8733	18.3266	-0.552233	-3.40776	5e-05	0.000148577	yes
Inpp5a	Inpp5a	Inpp5a	chr7:146575007-146768696	WT	Mut	OK	16.72	11.4081	-0.551518	-3.08887	5e-05	0.000148577	yes
Idh1	Idh1	Idh1	chr1:65205189-65233053	WT	Mut	OK	14.8732	10.1498	-0.551269	-3.08537	5e-05	0.000148577	yes
Tfb2m	Tfb2m	Tfb2m	chr1:181458186-181476398	WT	Mut	OK	19.5631	13.3544	-0.550819	-3.19452	5e-05	0.000148577	yes
Sgsh	Sgsh	Sgsh	chr11:119176100-119216824	WT	Mut	OK	7.93817	5.41957	-0.550629	-3.06411	5e-05	0.000148577	yes
Stxbp3a	Stxbp3a	Stxbp3a	chr3:108596097-108643420	WT	Mut	OK	18.7734	12.823	-0.54996	-3.21754	5e-05	0.000148577	yes
Zfp780b	Zfp780b	Zfp780b	chr7:28744818-28764176	WT	Mut	OK	3.80504	2.59961	-0.549618	-2.8693	5e-05	0.000148577	yes
2210404J11Rik	2210404J11Rik	2210404J11Rik	chr17:15178575-15201196	WT	Mut	OK	13.9474	9.529	-0.549601	-2.80921	5e-05	0.000148577	yes
Sdr39u1	Sdr39u1	Sdr39u1	chr14:56516121-56519069	WT	Mut	OK	44.6283	30.4912	-0.549564	-3.2054	5e-05	0.000148577	yes
Cpsf7	Cpsf7	Cpsf7	chr19:10599733-10622225	WT	Mut	OK	103.344	70.6488	-0.548712	-2.74945	5e-05	0.000148577	yes
Tmc8	Tmc8	Tmc8	chr11:117643610-117654451	WT	Mut	OK	31.515	21.5556	-0.547976	-3.32102	5e-05	0.000148577	yes
Cdadc1	Cdadc1	Cdadc1	chr14:60178224-60216796	WT	Mut	OK	17.4074	11.9098	-0.547558	-3.1258	5e-05	0.000148577	yes
Zfp868	Zfp868	Zfp868	chr8:72134552-72149447	WT	Mut	OK	13.2666	9.08179	-0.546756	-3.05406	5e-05	0.000148577	yes
Zfp810	Zfp810	Zfp810	chr9:22081191-22112082	WT	Mut	OK	15.4087	10.5531	-0.54608	-3.25765	5e-05	0.000148577	yes
Pld3	Pld3	Pld3	chr7:28317036-28338131	WT	Mut	OK	19.867	13.6067	-0.546061	-3.10177	5e-05	0.000148577	yes
Zscan25	Zscan25	Zscan25	chr5:146044211-146052338	WT	Mut	OK	14.7588	10.1095	-0.545861	-2.94653	5e-05	0.000148577	yes
Jtb	Jtb	Jtb	chr3:90035518-90039762	WT	Mut	OK	48.7642	33.4133	-0.5454	-3.12652	5e-05	0.000148577	yes
Fuca1	Fuca1	Fuca1	chr4:135476640-135496215	WT	Mut	OK	24.7859	16.9857	-0.545198	-3.26368	5e-05	0.000148577	yes
Nrbf2	Nrbf2	Nrbf2	chr10:66729436-66748029	WT	Mut	OK	24.3724	16.7155	-0.544061	-3.14607	5e-05	0.000148577	yes
Wbp1l	Wbp1l	Wbp1l	chr19:46673595-46731879	WT	Mut	OK	35.569	24.3955	-0.544003	-2.98895	5e-05	0.000148577	yes
Pdcd7	Pdcd7	Pdcd7	chr9:65193874-65207450	WT	Mut	OK	23.5072	16.142	-0.542282	-3.14328	5e-05	0.000148577	yes
Dennd1b	Dennd1b	Dennd1b	chr1:140860285-141072619	WT	Mut	OK	12.0798	8.29622	-0.542065	-2.94248	5e-05	0.000148577	yes
Dstyk	Dstyk	Dstyk	chr1:134314029-134363536	WT	Mut	OK	4.70366	3.23095	-0.541824	-2.96296	5e-05	0.000148577	yes
Foxo3	Foxo3	Foxo3	chr10:41905591-41996548	WT	Mut	OK	13.4148	9.21653	-0.541526	-3.00509	5e-05	0.000148577	yes
Kat8	Kat8	Kat8	chr7:135056030-135073627	WT	Mut	OK	22.3855	15.4011	-0.539531	-3.00068	5e-05	0.000148577	yes
Mfsd4	Mfsd4	Mfsd4	chr1:133923197-133964639	WT	Mut	OK	20.4124	14.0551	-0.538353	-3.1521	5e-05	0.000148577	yes
Slc30a7	Slc30a7	Slc30a7	chr3:115641890-115710324	WT	Mut	OK	6.21598	4.28084	-0.538086	-3.19929	5e-05	0.000148577	yes
Trpv2	Trpv2	Trpv2	chr11:62387987-62413807	WT	Mut	OK	35.1369	24.2218	-0.536679	-3.32706	5e-05	0.000148577	yes
Fbxo46	Fbxo46	Fbxo46	chr7:19705207-19723610	WT	Mut	OK	11.7702	8.11907	-0.53575	-2.91684	5e-05	0.000148577	yes
Asb6	Asb6	Asb6	chr2:30678617-30683820	WT	Mut	OK	24.5396	16.935	-0.535099	-3.11039	5e-05	0.000148577	yes
Akap13	Akap13	Akap13	chr7:82600419-82899495	WT	Mut	OK	43.2773	29.8905	-0.533926	-2.67663	5e-05	0.000148577	yes
Atp13a2	Atp13a2	Atp13a2	chr4:140542787-140563616	WT	Mut	OK	115.529	79.8562	-0.532775	-2.64608	5e-05	0.000148577	yes
Hps3	Hps3	Hps3	chr3:19857053-19935310	WT	Mut	OK	21.2874	14.7172	-0.53249	-3.14835	5e-05	0.000148577	yes
6820431F20Rik	6820431F20Rik	6820431F20Rik	chr8:19981359-20020392	WT	Mut	OK	8.86968	6.13302	-0.532283	-3.10328	5e-05	0.000148577	yes
Prr3	Prr3	Prr3	chr17:36109483-36116770	WT	Mut	OK	18.728	12.97	-0.530017	-2.74061	5e-05	0.000148577	yes
Mus81	Mus81	Mus81	chr19:5482839-5488336	WT	Mut	OK	18.1697	12.5867	-0.52964	-2.93958	5e-05	0.000148577	yes
Acadvl	Acadvl	Acadvl	chr11:69823684-69828930	WT	Mut	OK	31.0862	21.5374	-0.529429	-3.2239	5e-05	0.000148577	yes
Wdr44	Wdr44	Wdr44	chrX:23270242-23383127	WT	Mut	OK	7.755	5.37371	-0.529208	-2.96494	5e-05	0.000148577	yes
Aldoa	Aldoa	Aldoa	chr7:133938747-133943961	WT	Mut	OK	130.843	90.6947	-0.52875	-2.60312	5e-05	0.000148577	yes
2210016F16Rik	2210016F16Rik	2210016F16Rik	chr13:58481406-58486586	WT	Mut	OK	10.3304	7.16334	-0.528198	-2.84572	5e-05	0.000148577	yes
Adam9	Adam9	Adam9	chr8:26060082-26127394	WT	Mut	OK	11.5717	8.02569	-0.527906	-3.09398	5e-05	0.000148577	yes
Rnf122	Rnf122	Rnf122	chr8:32222317-32241945	WT	Mut	OK	12.1903	8.45991	-0.527014	-3.00965	5e-05	0.000148577	yes
Zbtb43	Zbtb43	Zbtb43	chr2:33305807-33324052	WT	Mut	OK	8.5258	5.92198	-0.525756	-3.04337	5e-05	0.000148577	yes
Secisbp2	Secisbp2	Secisbp2	chr13:51747082-51779015	WT	Mut	OK	18.4093	12.7876	-0.525689	-3.1441	5e-05	0.000148577	yes
Lhpp	Lhpp	Lhpp	chr7:139802325-139898102	WT	Mut	OK	19.5985	13.6163	-0.525405	-2.85686	5e-05	0.000148577	yes
Rhbdd1	Rhbdd1	Rhbdd1	chr1:82313153-82441941	WT	Mut	OK	12.4143	8.62637	-0.525173	-3.02886	5e-05	0.000148577	yes
Tor1b	Tor1b	Tor1b	chr2:30808520-30814535	WT	Mut	OK	21.0725	14.6439	-0.525058	-3.1777	5e-05	0.000148577	yes
Zfp275	Zfp275	Zfp275	chrX:70587958-70604419	WT	Mut	OK	8.43566	5.86323	-0.524804	-3.10106	5e-05	0.000148577	yes
Tmem167b	Tmem167b	Tmem167b	chr3:108359342-108365384	WT	Mut	OK	29.6388	20.6114	-0.524048	-3.23302	5e-05	0.000148577	yes
Fosb	Fosb	Fosb	chr7:19888044-19895394	WT	Mut	OK	8.41557	5.85647	-0.52303	-2.79538	5e-05	0.000148577	yes
Prkx	Prkx	Prkx	chrX:75007373-75041299	WT	Mut	OK	17.0171	11.85	-0.522094	-3.11361	5e-05	0.000148577	yes
Rrp36	Rrp36	Rrp36	chr17:46804404-46811204	WT	Mut	OK	31.6613	22.0559	-0.521555	-2.92167	5e-05	0.000148577	yes
Commd4	Commd4	Commd4	chr9:57002847-57006106	WT	Mut	OK	107.72	75.0846	-0.520701	-3.16519	5e-05	0.000148577	yes
Adipor1	Adipor1	Adipor1	chr1:136312043-136328918	WT	Mut	OK	68.2212	47.6	-0.51926	-2.84283	5e-05	0.000148577	yes
Stxbp1	Stxbp1	Stxbp1	chr2:32643126-32702757	WT	Mut	OK	8.58748	5.99267	-0.519035	-2.86299	5e-05	0.000148577	yes
Zc3h3	Zc3h3	Zc3h3	chr15:75584876-75672338	WT	Mut	OK	13.365	9.32792	-0.518832	-2.99471	5e-05	0.000148577	yes
Glrx2	Glrx2	Glrx2	chr1:145586478-145596808	WT	Mut	OK	9.18351	6.41158	-0.518365	-2.84486	5e-05	0.000148577	yes
Cyth2	Cyth2	Cyth2	chr7:53062006-53069686	WT	Mut	OK	26.1198	18.2774	-0.515088	-3.12852	5e-05	0.000148577	yes
Slfn8	Slfn8	Slfn8	chr11:82815659-82834312	WT	Mut	OK	5.85784	4.10177	-0.514121	-2.74846	5e-05	0.000148577	yes
Jmjd4	Jmjd4	Jmjd4	chr11:59263546-59272069	WT	Mut	OK	8.97878	6.28754	-0.514024	-2.9752	5e-05	0.000148577	yes
Rnf19a	Rnf19a	Rnf19a	chr15:36169688-36212902	WT	Mut	OK	15.7299	11.0194	-0.513461	-3.12928	5e-05	0.000148577	yes
Zfp426	Zfp426	Zfp426	chr9:20272992-20297190	WT	Mut	OK	15.2953	10.7196	-0.512829	-3.09074	5e-05	0.000148577	yes
Dync1li1	Dync1li1	Dync1li1	chr9:114597948-114632895	WT	Mut	OK	32.5369	22.8169	-0.511975	-3.11429	5e-05	0.000148577	yes
Fcho2	Fcho2	Fcho2	chr13:99493360-99585404	WT	Mut	OK	14.5383	10.1988	-0.511451	-3.151	5e-05	0.000148577	yes
Cep63	Cep63	Cep63	chr9:102488907-102528454	WT	Mut	OK	12.1996	8.56047	-0.511069	-2.94016	5e-05	0.000148577	yes
Ubiad1	Ubiad1	Ubiad1	chr4:147808605-147818860	WT	Mut	OK	9.54568	6.70158	-0.510348	-2.71652	5e-05	0.000148577	yes
Hexim1	Hexim1	Hexim1	chr11:102977638-102981038	WT	Mut	OK	26.0081	18.2629	-0.510047	-3.15088	5e-05	0.000148577	yes
Rprd1a	Rprd1a	Rprd1a	chr18:24643462-24688705	WT	Mut	OK	13.0831	9.19097	-0.509417	-3.03043	5e-05	0.000148577	yes
Ccdc174	Ccdc174	Ccdc174	chr6:91828046-91849842	WT	Mut	OK	19.0116	13.3636	-0.508568	-2.92096	5e-05	0.000148577	yes
Dapk3	Dapk3	Dapk3	chr10:80645751-80655942	WT	Mut	OK	27.1522	19.0887	-0.508351	-2.82346	5e-05	0.000148577	yes
Taz	Taz	Taz	chrX:71528035-71535490	WT	Mut	OK	44.5341	31.3089	-0.508336	-3.10347	5e-05	0.000148577	yes
Eapp	Eapp	Eapp	chr12:55774453-55796852	WT	Mut	OK	45.4977	31.9893	-0.508205	-3.01529	5e-05	0.000148577	yes
Xpc	Xpc	Xpc	chr6:91439301-91465882	WT	Mut	OK	16.4311	11.553	-0.508163	-3.07429	5e-05	0.000148577	yes
Man2b2	Man2b2	Man2b2	chr5:37198051-37221888	WT	Mut	OK	24.6418	17.3395	-0.50705	-3.12088	5e-05	0.000148577	yes
Ormdl1	Ormdl1	Ormdl1	chr1:53353938-53367089	WT	Mut	OK	38.5684	27.1526	-0.506329	-3.05705	5e-05	0.000148577	yes
Phf1	Phf1	Phf1	chr17:27070071-27074835	WT	Mut	OK	22.0126	15.5003	-0.506031	-2.94164	5e-05	0.000148577	yes
Ube2w	Ube2w	Ube2w	chr1:16530868-16609419	WT	Mut	OK	20.4341	14.4019	-0.504719	-3.005	5e-05	0.000148577	yes
Rnf31	Rnf31	Rnf31	chr14:56210626-56222508	WT	Mut	OK	26.9224	18.986	-0.503871	-3.10741	5e-05	0.000148577	yes
2900056M20Rik	2900056M20Rik	2900056M20Rik	chrX:148729370-148762036	WT	Mut	OK	8.61014	6.07219	-0.503819	-2.75132	5e-05	0.000148577	yes
Hk3	Hk3	Hk3	chr13:55050792-55122746	WT	Mut	OK	9.7368	6.86866	-0.503418	-2.6626	5e-05	0.000148577	yes
Tpm1	Tpm1	Tpm1	chr9:66870399-66897020	WT	Mut	OK	31.0166	21.882	-0.503299	-2.93723	5e-05	0.000148577	yes
Gpr108	Gpr108	Gpr108	chr17:57374337-57387064	WT	Mut	OK	36.8494	26.002	-0.503019	-3.0796	5e-05	0.000148577	yes
Scai	Scai	Scai	chr2:38921734-39046250	WT	Mut	OK	6.09163	4.30213	-0.501775	-3.02422	5e-05	0.000148577	yes
Cirbp	Cirbp	Cirbp	chr10:79630585-79634398	WT	Mut	OK	95.1773	67.3062	-0.499879	-3.09293	5e-05	0.000148577	yes
Gdap2	Gdap2	Gdap2	chr3:99966440-100010904	WT	Mut	OK	14.7918	10.4619	-0.499645	-2.88915	5e-05	0.000148577	yes
Prune	Prune	Prune	chr3:95057595-95085998	WT	Mut	OK	15.0919	10.685	-0.498195	-2.89887	5e-05	0.000148577	yes
Zfand2b	Zfand2b	Zfand2b	chr1:75165219-75168200	WT	Mut	OK	31.1486	22.0644	-0.497449	-2.74437	5e-05	0.000148577	yes
Tmem2	Tmem2	Tmem2	chr19:21852831-21932817	WT	Mut	OK	7.40614	5.253	-0.495581	-2.93542	5e-05	0.000148577	yes
Zfp280c	Zfp280c	Zfp280c	chrX:45894802-45947629	WT	Mut	OK	16.218	11.5195	-0.493517	-2.98889	5e-05	0.000148577	yes
Vps41	Vps41	Vps41	chr13:18809160-18958680	WT	Mut	OK	25.4875	18.1106	-0.492958	-2.84063	5e-05	0.000148577	yes
Fbxw5	Fbxw5	Fbxw5	chr2:25354169-25360990	WT	Mut	OK	36.3896	25.8582	-0.492901	-2.989	5e-05	0.000148577	yes
Cwc25	Cwc25	Cwc25	chr11:97606783-97627927	WT	Mut	OK	16.7962	11.9375	-0.492638	-2.94154	5e-05	0.000148577	yes
Fam3c	Fam3c	Fam3c	chr6:22256521-22306081	WT	Mut	OK	30.4843	21.6885	-0.491132	-3.03105	5e-05	0.000148577	yes
Fibp	Fibp	Fibp	chr19:5460606-5465052	WT	Mut	OK	46.0229	32.7613	-0.490361	-2.90042	5e-05	0.000148577	yes
Zfp71-rs1	Zfp71-rs1	Zfp71-rs1	chr13:67806242-67830110	WT	Mut	OK	10.3121	7.3466	-0.489188	-2.86076	5e-05	0.000148577	yes
Phf21a	Phf21a	Phf21a	chr2:92024338-92204823	WT	Mut	OK	11.8739	8.47659	-0.486232	-2.97685	5e-05	0.000148577	yes
Pef1	Pef1	Pef1	chr4:129784799-129805378	WT	Mut	OK	45.2705	32.3436	-0.485092	-2.89205	5e-05	0.000148577	yes
1810013D10Rik	1810013D10Rik	1810013D10Rik	chr5:53658344-53669779	WT	Mut	OK	61.1841	43.7407	-0.484182	-2.81276	5e-05	0.000148577	yes
Ifi27l1	Ifi27l1	Ifi27l1	chr12:104672398-104678455	WT	Mut	OK	95.1694	68.1458	-0.481873	-2.9021	5e-05	0.000148577	yes
Abcf3	Abcf3	Abcf3	chr16:20548675-20561676	WT	Mut	OK	22.6868	16.2576	-0.480737	-2.9624	5e-05	0.000148577	yes
Fam117b	Fam117b	Fam117b	chr1:59969849-60042192	WT	Mut	OK	11.2586	8.07103	-0.48021	-2.87184	5e-05	0.000148577	yes
Klhl17	Klhl17	Klhl17	chr4:155603152-155608966	WT	Mut	OK	22.0741	15.8418	-0.478621	-2.86954	5e-05	0.000148577	yes
Arfgap1	Arfgap1	Arfgap1	chr2:180701929-180717229	WT	Mut	OK	31.4865	22.6166	-0.477351	-2.9086	5e-05	0.000148577	yes
4632415L05Rik	4632415L05Rik	4632415L05Rik	chr3:19794870-19798984	WT	Mut	OK	8.78784	6.31568	-0.476569	-2.68706	5e-05	0.000148577	yes
D430042O09Rik	D430042O09Rik	D430042O09Rik	chr7:132851389-133018311	WT	Mut	OK	7.32594	5.27032	-0.475123	-2.81183	5e-05	0.000148577	yes
Sh3bp5l	Sh3bp5l	Sh3bp5l	chr11:58144219-58161230	WT	Mut	OK	20.8041	14.982	-0.473641	-2.84181	5e-05	0.000148577	yes
Zbtb6	Zbtb6	Zbtb6	chr2:37281019-37286439	WT	Mut	OK	10.521	7.5787	-0.473254	-2.77963	5e-05	0.000148577	yes
Fam103a1	Fam103a1	Fam103a1	chr7:88907838-88914376	WT	Mut	OK	58.1428	41.9076	-0.472386	-2.90138	5e-05	0.000148577	yes
Tmed4	Tmed4	Tmed4	chr11:6170716-6174840	WT	Mut	OK	38.6477	27.8855	-0.470865	-2.81254	5e-05	0.000148577	yes
Ap3m2	Ap3m2	Ap3m2	chr8:23897825-23916126	WT	Mut	OK	9.46038	6.82924	-0.470173	-2.61318	5e-05	0.000148577	yes
Ndst2	Ndst2	Ndst2	chr14:21542951-21553784	WT	Mut	OK	15.8367	11.4341	-0.469932	-2.7989	5e-05	0.000148577	yes
Fhod1	Fhod1	Fhod1	chr8:107853059-107871870	WT	Mut	OK	18.196	13.1427	-0.469354	-2.84192	5e-05	0.000148577	yes
Zcchc7	Zcchc7	Zcchc7	chr4:44769430-44945086	WT	Mut	OK	26.0303	18.8538	-0.465338	-2.85945	5e-05	0.000148577	yes
Kat6b	Kat6b	Kat6b	chr14:22318991-22491700	WT	Mut	OK	8.55658	6.20574	-0.463431	-2.83054	5e-05	0.000148577	yes
Pex6	Pex6	Pex6	chr17:46848411-46862490	WT	Mut	OK	28.1616	20.4684	-0.460333	-2.8054	5e-05	0.000148577	yes
Ccdc93	Ccdc93	Ccdc93	chr1:123327643-123403037	WT	Mut	OK	7.47903	5.43878	-0.459567	-2.75441	5e-05	0.000148577	yes
Sprtn	Sprtn	Sprtn	chr8:127421785-127427713	WT	Mut	OK	21.8991	15.948	-0.457494	-2.65833	5e-05	0.000148577	yes
Sbds	Sbds	Sbds	chr5:130721601-130731332	WT	Mut	OK	44.7368	32.5979	-0.456683	-2.78034	5e-05	0.000148577	yes
Gxylt1	Gxylt1	Gxylt1	chr15:93070172-93105515	WT	Mut	OK	13.0719	9.54019	-0.454381	-2.81768	5e-05	0.000148577	yes
Wibg	Wibg	Wibg	chr10:128184934-128203624	WT	Mut	OK	57.691	42.3156	-0.447157	-2.69033	5e-05	0.000148577	yes
Chpf2	Chpf2	Chpf2	chr5:24092567-24098304	WT	Mut	OK	15.2286	11.1732	-0.446739	-2.60809	5e-05	0.000148577	yes
Actr8	Actr8	Actr8	chr14:30791522-30806407	WT	Mut	OK	27.5468	20.2585	-0.443354	-2.66957	5e-05	0.000148577	yes
Akap10	Akap10	Akap10	chr11:61684808-61743728	WT	Mut	OK	18.3723	13.6072	-0.433158	-2.65998	5e-05	0.000148577	yes
Atxn7l1	Atxn7l1	Atxn7l1	chr12:33987379-34053142	WT	Mut	OK	15.1241	14.807	2.29777	-0.185558	5e-05	0.000148577	yes
Ear6	Ear6,Ear7	Ear6,Ear7	chr14:52473442-52474317	WT	Mut	OK	5.02306	1.20854	-2.05531	-3.59036	0.0001	0.000286245	yes
Syndig1l	Syndig1l	Syndig1l	chr12:86018227-86039757	WT	Mut	OK	0.941294	0.227033	-2.05174	-3.89322	0.0001	0.000286245	yes
Gm11648	Gm11648	Gm11648	chr11:103192797-103225006	WT	Mut	OK	19.9121	7.00401	-1.50739	-3.26442	0.0001	0.000286245	yes
Prr18	Prr18	Prr18	chr17:8533270-8536978	WT	Mut	OK	0.682595	0.261562	-1.38388	-2.35179	0.0001	0.000286245	yes
Olr1	Olr1	Olr1	chr6:129435265-129457183	WT	Mut	OK	0.736202	0.289356	-1.34726	-3.34016	0.0001	0.000286245	yes
Ier3	Ier3	Ier3	chr17:35958657-35959856	WT	Mut	OK	4.6979	2.21101	-1.08731	-3.14126	0.0001	0.000286245	yes
Slc25a18	Slc25a18	Slc25a18	chr6:120723785-120744000	WT	Mut	OK	4.47281	2.31194	-0.952082	-3.15185	0.0001	0.000286245	yes
Gm11127	Gm11127	Gm11127	chr17:36179905-36195590	WT	Mut	OK	2.90132	1.52802	-0.925051	-2.74052	0.0001	0.000286245	yes
B4galt6	B4galt6	B4galt6	chr18:20843099-20904905	WT	Mut	OK	1.08066	0.583033	-0.890262	-3.17409	0.0001	0.000286245	yes
Elmo3	Elmo3	Elmo3	chr8:107829500-107834523	WT	Mut	OK	2.13125	1.1906	-0.840006	-3.04513	0.0001	0.000286245	yes
Ninl	Ninl	Ninl	chr2:150760254-150835134	WT	Mut	OK	1.1353	0.63514	-0.837923	-3.14798	0.0001	0.000286245	yes
Dock4	Dock4	Dock4	chr12:41172639-41573075	WT	Mut	OK	0.885331	0.517456	-0.774783	-3.02407	0.0001	0.000286245	yes
Gm6313	Gm6313	Gm6313	chr6:148555307-148562831	WT	Mut	OK	2.90933	1.72568	-0.753524	-2.89055	0.0001	0.000286245	yes
8430429K09Rik	8430429K09Rik	8430429K09Rik	chr11:3352439-3379834	WT	Mut	OK	4.38347	2.60103	-0.752989	-2.7769	0.0001	0.000286245	yes
C030034I22Rik	C030034I22Rik	C030034I22Rik	chr17:69765786-69768532	WT	Mut	OK	3.06187	1.81692	-0.752922	-2.92211	0.0001	0.000286245	yes
Haghl	Haghl	Haghl	chr17:25910720-25922531	WT	Mut	OK	26.6161	15.8908	-0.744108	-2.70454	0.0001	0.000286245	yes
Mamdc4	Mamdc4	Mamdc4	chr2:25418634-25426836	WT	Mut	OK	2.25985	1.41446	-0.67597	-2.77071	0.0001	0.000286245	yes
1110002L01Rik	1110002L01Rik	1110002L01Rik	chr12:3365131-3426747	WT	Mut	OK	7.85516	4.99368	-0.653537	-2.71872	0.0001	0.000286245	yes
Harbi1	Harbi1	Harbi1	chr2:91551106-91561723	WT	Mut	OK	6.16197	3.9655	-0.635891	-2.92538	0.0001	0.000286245	yes
Tprgl	Tprgl	Tprgl	chr4:153531594-153534793	WT	Mut	OK	105.579	68.0142	-0.634414	-3.12326	0.0001	0.000286245	yes
1810033B17Rik	1810033B17Rik	1810033B17Rik	chr8:3665761-3668905	WT	Mut	OK	14.8771	9.63639	-0.626528	-3.0858	0.0001	0.000286245	yes
Tmem81	Tmem81	Tmem81	chr1:134402806-134405216	WT	Mut	OK	9.31128	6.11424	-0.606807	-2.87548	0.0001	0.000286245	yes
Ttc14	Ttc14	Ttc14	chr3:33699116-33743232	WT	Mut	OK	16.8375	11.0799	-0.60374	-2.90899	0.0001	0.000286245	yes
Man2a2	Man2a2	Man2a2	chr7:87493982-87516261	WT	Mut	OK	89.9888	60.1584	-0.580979	-2.91279	0.0001	0.000286245	yes
Zfp335	Zfp335	Zfp335	chr2:164717391-164737250	WT	Mut	OK	30.057	20.1134	-0.579541	-2.84311	0.0001	0.000286245	yes
Ash1l	Ash1l	Ash1l	chr3:88769733-88883297	WT	Mut	OK	18.7143	12.5463	-0.576876	-2.86789	0.0001	0.000286245	yes
Ddx3y	Ddx3y	Ddx3y	chrY:597157-623056	WT	Mut	OK	24.1833	16.2556	-0.57307	-3.13073	0.0001	0.000286245	yes
Ifi203	Ifi203	Ifi203	chr1:175850533-175872623	WT	Mut	OK	88.9961	59.8977	-0.571241	-2.89645	0.0001	0.000286245	yes
Zfp51	Zfp51	Zfp51	chr17:21587315-21602553	WT	Mut	OK	11.3105	7.63833	-0.566339	-3.1685	0.0001	0.000286245	yes
Uimc1	Uimc1	Uimc1	chr13:55129240-55201656	WT	Mut	OK	38.5677	26.0539	-0.565895	-3.11054	0.0001	0.000286245	yes
Atg4c	Atg4c	Atg4c	chr4:98860624-98926478	WT	Mut	OK	4.80055	3.25499	-0.560545	-2.58437	0.0001	0.000286245	yes
Nub1	Nub1	Nub1	chr5:24191632-24216373	WT	Mut	OK	40.9721	27.8471	-0.557114	-2.7457	0.0001	0.000286245	yes
Gm12504	Gm12504	Gm12504	chr4:44134764-44136995	WT	Mut	OK	9.47035	6.43844	-0.556707	-2.85553	0.0001	0.000286245	yes
Mmp8	Mmp8	Mmp8	chr9:7558428-7568486	WT	Mut	OK	49.4474	33.6474	-0.555398	-3.04357	0.0001	0.000286245	yes
Eif4a2	Eif4a2	Eif4a2	chr16:23107551-23127803	WT	Mut	OK	197.517	134.71	-0.552123	-2.53872	0.0001	0.000286245	yes
Dennd6a	Dennd6a	Dennd6a	chr14:27399035-27451585	WT	Mut	OK	29.2582	19.9677	-0.551176	-2.9933	0.0001	0.000286245	yes
Fbxl3	Fbxl3	Fbxl3	chr14:103479455-103498726	WT	Mut	OK	30.3237	20.7188	-0.549507	-3.01259	0.0001	0.000286245	yes
Nckap1l	Nckap1l	Nckap1l	chr15:103284255-103329231	WT	Mut	OK	137.031	93.7038	-0.548327	-2.74842	0.0001	0.000286245	yes
Ap3d1	Ap3d1	Ap3d1	chr10:80169722-80204956	WT	Mut	OK	47.4622	32.4713	-0.547613	-2.72641	0.0001	0.000286245	yes
Kdm2a	Kdm2a	Kdm2a	chr19:4316146-4397077	WT	Mut	OK	42.1686	28.8588	-0.547158	-2.73381	0.0001	0.000286245	yes
Pgm2l1	Pgm2l1	Pgm2l1	chr7:107376116-107427382	WT	Mut	OK	29.4475	20.2283	-0.541769	-2.69731	0.0001	0.000286245	yes
Dnmt3a	Dnmt3a	Dnmt3a	chr12:3806979-3914443	WT	Mut	OK	20.4882	14.0758	-0.541571	-2.68671	0.0001	0.000286245	yes
Chmp5	Chmp5	Chmp5	chr4:40895585-40912335	WT	Mut	OK	73.5187	50.5089	-0.541575	-2.9352	0.0001	0.000286245	yes
Zfp608	Zfp608	Zfp608	chr18:55047698-55149834	WT	Mut	OK	20.0906	13.8259	-0.539146	-2.77695	0.0001	0.000286245	yes
Exoc2	Exoc2	Exoc2	chr13:30905786-31065916	WT	Mut	OK	34.5201	23.784	-0.537445	-2.64714	0.0001	0.000286245	yes
Eme2	Eme2	Eme2	chr17:25029096-25032032	WT	Mut	OK	11.7849	8.12315	-0.536823	-2.60717	0.0001	0.000286245	yes
Mlx	Mlx	Mlx	chr11:100948603-100956749	WT	Mut	OK	38.1708	26.3472	-0.534819	-2.7965	0.0001	0.000286245	yes
Dnajb9	Dnajb9	Dnajb9	chr12:45306883-45311055	WT	Mut	OK	19.0848	13.1738	-0.534746	-2.96791	0.0001	0.000286245	yes
Zfp445	Zfp445	Zfp445	chr9:122758027-122775124	WT	Mut	OK	37.1076	25.6188	-0.534511	-2.66279	0.0001	0.000286245	yes
Bfar	Bfar	Bfar	chr16:13671950-13703705	WT	Mut	OK	22.6442	15.6649	-0.531607	-2.62324	0.0001	0.000286245	yes
Hmg20a	Hmg20a	Hmg20a	chr9:56266652-56344743	WT	Mut	OK	30.3282	21.006	-0.529861	-2.89187	0.0001	0.000286245	yes
Cd53	Cd53	Cd53	chr3:106561778-106593067	WT	Mut	OK	161.018	111.678	-0.527873	-2.64382	0.0001	0.000286245	yes
Kansl2	Kansl2	Kansl2	chr15:98349531-98364652	WT	Mut	OK	86.025	59.7062	-0.526877	-2.60034	0.0001	0.000286245	yes
Rnf14	Rnf14	Rnf14	chr18:38456288-38477503	WT	Mut	OK	38.6789	26.8598	-0.526097	-2.85766	0.0001	0.000286245	yes
Mtor	Mtor	Mtor	chr4:147822690-147931794	WT	Mut	OK	26.0611	18.111	-0.525028	-2.60299	0.0001	0.000286245	yes
Mpv17	Mpv17	Mpv17	chr5:31443033-31456615	WT	Mut	OK	18.0636	12.5564	-0.524665	-2.89366	0.0001	0.000286245	yes
Slc4a2	Slc4a2	Slc4a2	chr5:23931049-23946765	WT	Mut	OK	35.0724	24.3915	-0.523955	-2.86531	0.0001	0.000286245	yes
Zfp62	Zfp62	Zfp62	chr11:49017001-49032318	WT	Mut	OK	38.3428	26.6996	-0.522136	-2.61232	0.0001	0.000286245	yes
Gpank1	Gpank1	Gpank1	chr17:35258440-35261760	WT	Mut	OK	22.7847	15.886	-0.52031	-2.8159	0.0001	0.000286245	yes
Maml1	Maml1	Maml1	chr11:50069136-50105838	WT	Mut	OK	19.525	13.6467	-0.516775	-2.81547	0.0001	0.000286245	yes
Dnajc18	Dnajc18	Dnajc18	chr18:35830758-35862798	WT	Mut	OK	6.3791	4.46886	-0.513445	-2.87026	0.0001	0.000286245	yes
Tagap1	Tagap1	Tagap1	chr17:7159313-7165505	WT	Mut	OK	20.4631	14.3962	-0.507337	-3.02042	0.0001	0.000286245	yes
Ehd4	Ehd4	Ehd4	chr2:119915222-119980311	WT	Mut	OK	39.4618	27.7853	-0.506134	-2.48991	0.0001	0.000286245	yes
Clasrp	Clasrp	Clasrp	chr7:20166391-20189817	WT	Mut	OK	33.4483	23.5948	-0.503462	-3.03167	0.0001	0.000286245	yes
Asl	Asl	Asl	chr5:130487372-130500201	WT	Mut	OK	17.0625	12.0707	-0.499322	-2.66819	0.0001	0.000286245	yes
Zfp595	Zfp595	Zfp595	chr13:67413933-67433496	WT	Mut	OK	5.9738	4.23202	-0.497305	-2.62585	0.0001	0.000286245	yes
Nmi	Nmi	Nmi	chr2:51804018-51828728	WT	Mut	OK	31.6246	22.4556	-0.493971	-2.83007	0.0001	0.000286245	yes
Whamm	Whamm	Whamm	chr7:88716177-88741722	WT	Mut	OK	12.5824	8.96303	-0.489345	-2.7705	0.0001	0.000286245	yes
Zbtb21	Zbtb21	Zbtb21	chr16:98168598-98183786	WT	Mut	OK	5.26765	3.76137	-0.485901	-2.65186	0.0001	0.000286245	yes
Fam73a	Fam73a	Fam73a	chr3:151936423-152003371	WT	Mut	OK	9.24253	6.63532	-0.478122	-2.80863	0.0001	0.000286245	yes
Mvp	Mvp	Mvp	chr7:134130373-134158108	WT	Mut	OK	12.8716	9.24083	-0.478097	-2.69585	0.0001	0.000286245	yes
Brwd3	Brwd3	Brwd3	chrX:105937546-106029694	WT	Mut	OK	6.3934	4.59225	-0.477383	-2.80853	0.0001	0.000286245	yes
Sesn1	Sesn1	Sesn1	chr10:41530379-41628242	WT	Mut	OK	35.4456	25.5123	-0.474414	-2.72032	0.0001	0.000286245	yes
Fam114a2	Fam114a2	Fam114a2	chr11:57296491-57332146	WT	Mut	OK	30.8535	22.2387	-0.472362	-2.9324	0.0001	0.000286245	yes
Tigd2	Tigd2	Tigd2	chr6:59158863-59162027	WT	Mut	OK	15.3928	11.106	-0.470918	-2.77878	0.0001	0.000286245	yes
Sdf2	Sdf2	Sdf2	chr11:78059247-78068998	WT	Mut	OK	48.315	34.9229	-0.468297	-2.7719	0.0001	0.000286245	yes
Got1	Got1	Got1	chr19:43574242-43599095	WT	Mut	OK	26.9998	19.5421	-0.466368	-2.76483	0.0001	0.000286245	yes
Rnf11	Rnf11	Rnf11	chr4:109125461-109149110	WT	Mut	OK	25.9704	18.7971	-0.466353	-2.75216	0.0001	0.000286245	yes
Per1	Per1	Per1	chr11:68912457-68923459	WT	Mut	OK	7.13543	5.16676	-0.465742	-2.57985	0.0001	0.000286245	yes
Brms1	Brms1	Brms1	chr19:5041403-5049917	WT	Mut	OK	40.9796	29.9361	-0.453018	-2.69944	0.0001	0.000286245	yes
Phka1	Phka1	Phka1	chrX:99709313-99839585	WT	Mut	OK	11.8385	8.66663	-0.44994	-2.77417	0.0001	0.000286245	yes
Sike1	Sike1	Sike1	chr3:102799662-102807837	WT	Mut	OK	22.734	16.6979	-0.445183	-2.68759	0.0001	0.000286245	yes
Rbm45	Rbm45	Rbm45	chr2:76208040-76221824	WT	Mut	OK	31.7235	23.3474	-0.44229	-2.66582	0.0001	0.000286245	yes
1110057K04Rik	1110057K04Rik	1110057K04Rik	chr12:8214912-8292565	WT	Mut	OK	29.8092	22.0461	-0.435231	-2.512	0.0001	0.000286245	yes
Rab4b	Rab4b	Rab4b	chr7:27953451-27963902	WT	Mut	OK	57.9186	43.1484	-0.42472	-2.53671	0.0001	0.000286245	yes
Mynn	Mynn	Mynn	chr3:30501008-30517416	WT	Mut	OK	15.8057	11.8642	-0.41383	-2.52048	0.0001	0.000286245	yes
Esrra	Esrra	Esrra	chr19:6984187-6996298	WT	Mut	OK	25.9702	12.797	-1.02105	-2.64527	0.00015	0.000420319	yes
Zrsr1	Zrsr1	Zrsr1	chr11:22799727-22882284	WT	Mut	OK	3.79281	1.87152	-1.01906	-2.96171	0.00015	0.000420319	yes
Etl4	Etl4	Etl4	chr2:20211539-20732162	WT	Mut	OK	0.498333	0.24952	-0.997957	-2.93247	0.00015	0.000420319	yes
Plekhg1	Plekhg1	Plekhg1	chr10:6379238-6606164	WT	Mut	OK	0.465496	0.240488	-0.952805	-2.66134	0.00015	0.000420319	yes
Phyhd1	Phyhd1	Phyhd1	chr2:30122048-30137669	WT	Mut	OK	3.23469	1.68556	-0.940399	-2.56978	0.00015	0.000420319	yes
Trmt13	Trmt13	Trmt13	chr3:116265890-116333902	WT	Mut	OK	9.00783	4.9704	-0.857819	-2.73825	0.00015	0.000420319	yes
Dach1	Dach1	Dach1	chr14:98186065-98568762	WT	Mut	OK	0.89582	0.496792	-0.850567	-2.67967	0.00015	0.000420319	yes
E430018J23Rik	E430018J23Rik	E430018J23Rik	chr7:134534349-134537135	WT	Mut	OK	3.36502	1.96879	-0.773308	-2.89975	0.00015	0.000420319	yes
Gm20362	Gm20362	Gm20362	chr6:78982035-78985863	WT	Mut	OK	3.1054	1.85046	-0.746897	-2.72695	0.00015	0.000420319	yes
2310039L15Rik	2310039L15Rik	2310039L15Rik	chr10:94798909-94825850	WT	Mut	OK	14.3091	8.82995	-0.696459	-2.69672	0.00015	0.000420319	yes
Cd97	Cd97	Cd97	chr8:86239075-86265210	WT	Mut	OK	167.522	104.599	-0.679479	-2.74201	0.00015	0.000420319	yes
Sirt4	Sirt4	Sirt4	chr5:115928018-115934493	WT	Mut	OK	8.75069	5.54582	-0.657995	-2.8981	0.00015	0.000420319	yes
Gca	Gca	Gca	chr2:62502383-62532166	WT	Mut	OK	3.30948	2.17346	-0.606609	-2.63037	0.00015	0.000420319	yes
Dpp7	Dpp7	Dpp7	chr2:25207809-25211852	WT	Mut	OK	7.53205	5.00689	-0.589127	-2.59734	0.00015	0.000420319	yes
Thap3	Thap3	Thap3	chr4:151356746-151363095	WT	Mut	OK	23.6156	15.7708	-0.582478	-2.90726	0.00015	0.000420319	yes
Mon1a	Mon1a	Mon1a	chr9:107790459-107805470	WT	Mut	OK	12.0351	8.05256	-0.579731	-2.94255	0.00015	0.000420319	yes
Paip2	Paip2	Paip2	chr18:35758320-35786881	WT	Mut	OK	311.312	208.433	-0.578779	-2.85361	0.00015	0.000420319	yes
Stk38	Stk38	Stk38	chr17:29107829-29144882	WT	Mut	OK	83.3973	56.252	-0.568095	-2.83295	0.00015	0.000420319	yes
Xrcc4	Xrcc4	Xrcc4	chr13:89988518-90229213	WT	Mut	OK	8.40055	5.70168	-0.559099	-2.64611	0.00015	0.000420319	yes
Mdm2	Mdm2	Mdm2	chr10:117125960-117147772	WT	Mut	OK	55.2207	37.98	-0.53997	-2.67343	0.00015	0.000420319	yes
Fbxo38	Fbxo38	Fbxo38	chr18:62663712-62708397	WT	Mut	OK	30.2172	20.814	-0.53782	-2.64863	0.00015	0.000420319	yes
Wbp7	Wbp7	Wbp7	chr7:31353873-31373745	WT	Mut	OK	34.6348	23.8931	-0.535625	-2.67315	0.00015	0.000420319	yes
Stk4	Stk4	Stk4	chr2:163899913-163981257	WT	Mut	OK	173.379	119.731	-0.53413	-2.67334	0.00015	0.000420319	yes
Dhx16	Dhx16	Dhx16	chr17:36016722-36029613	WT	Mut	OK	60.1702	41.6018	-0.532406	-2.63706	0.00015	0.000420319	yes
Tcf25	Tcf25	Tcf25	chr8:125897652-125928073	WT	Mut	OK	114.758	79.3802	-0.531743	-2.65478	0.00015	0.000420319	yes
Mthfsd	Mthfsd	Mthfsd	chr8:123621456-123632279	WT	Mut	OK	18.0568	12.5245	-0.527788	-2.79087	0.00015	0.000420319	yes
Fpr2	Fpr2	Fpr2	chr17:18024787-18030916	WT	Mut	OK	17.403	12.0792	-0.526809	-2.63313	0.00015	0.000420319	yes
Slc25a51	Slc25a51	Slc25a51	chr4:45408795-45421638	WT	Mut	OK	78.1101	54.2589	-0.52565	-2.62741	0.00015	0.000420319	yes
Ankrd50	Ankrd50	Ankrd50	chr3:38348182-38383738	WT	Mut	OK	5.24591	3.64713	-0.524433	-2.78942	0.00015	0.000420319	yes
2610018G03Rik	2610018G03Rik	2610018G03Rik	chrX:48194612-48245027	WT	Mut	OK	52.3864	36.5159	-0.520668	-2.83395	0.00015	0.000420319	yes
Nat2	Nat2	Nat2	chr8:70018773-70026477	WT	Mut	OK	15.7036	10.9862	-0.515401	-2.64586	0.00015	0.000420319	yes
Zfp516	Zfp516	Zfp516	chr18:83080270-83174706	WT	Mut	OK	3.29319	2.30612	-0.51402	-2.69645	0.00015	0.000420319	yes
Rnf146	Rnf146	Rnf146	chr10:29032971-29082248	WT	Mut	OK	24.293	17.0996	-0.506578	-2.7135	0.00015	0.000420319	yes
Commd6	Commd6	Commd6	chr14:102032982-102039688	WT	Mut	OK	36.046	25.4021	-0.504887	-2.71313	0.00015	0.000420319	yes
Gltscr1l	Gltscr1l	Gltscr1l	chr17:46935064-46968362	WT	Mut	OK	18.7969	13.2908	-0.50007	-2.7377	0.00015	0.000420319	yes
Tcf3	Tcf3	Tcf3	chr10:79871909-79896398	WT	Mut	OK	399.178	282.275	-0.499934	-2.47645	0.00015	0.000420319	yes
Slc25a28	Slc25a28	Slc25a28	chr19:43738291-43749371	WT	Mut	OK	35.5428	25.2218	-0.494886	-2.84053	0.00015	0.000420319	yes
Zfp617	Zfp617	Zfp617	chr8:74446723-74458529	WT	Mut	OK	9.22327	6.59994	-0.482825	-2.67654	0.00015	0.000420319	yes
Mtf1	Mtf1	Mtf1	chr4:124479792-124527974	WT	Mut	OK	5.47865	3.92803	-0.480014	-2.68748	0.00015	0.000420319	yes
D2hgdh	D2hgdh	D2hgdh	chr1:95721816-95748751	WT	Mut	OK	11.8522	8.53947	-0.472942	-2.6574	0.00015	0.000420319	yes
Ccdc90a	Ccdc90a	Ccdc90a	chr13:43633774-43655560	WT	Mut	OK	10.1135	7.29935	-0.470438	-2.70394	0.00015	0.000420319	yes
Kremen1	Kremen1	Kremen1	chr11:5091555-5161613	WT	Mut	OK	7.56033	5.47154	-0.466503	-2.63507	0.00015	0.000420319	yes
D230025D16Rik	D230025D16Rik	D230025D16Rik	chr8:107749087-107779053	WT	Mut	OK	17.6259	12.7831	-0.463455	-2.54896	0.00015	0.000420319	yes
Cog8	Cog8	Cog8	chr8:109572608-109580637	WT	Mut	OK	25.8973	18.8361	-0.459301	-2.69081	0.00015	0.000420319	yes
Ythdc2	Ythdc2	Ythdc2	chr18:44988318-45049374	WT	Mut	OK	11.3683	8.27645	-0.457933	-2.81651	0.00015	0.000420319	yes
Prmt10	Prmt10	Prmt10	chr8:80073295-80105237	WT	Mut	OK	15.3811	11.2348	-0.453192	-2.63371	0.00015	0.000420319	yes
Lonp2	Lonp2	Lonp2	chr8:89147941-89240535	WT	Mut	OK	25.8084	19.0362	-0.439096	-2.63982	0.00015	0.000420319	yes
Spg21	Spg21	Spg21	chr9:65308743-65336277	WT	Mut	OK	34.8523	25.7207	-0.438324	-2.71737	0.00015	0.000420319	yes
Gbp4	Gbp4	Gbp4	chr5:105544785-105568605	WT	Mut	OK	11.7947	8.72833	-0.434366	-2.63531	0.00015	0.000420319	yes
Dyrk2	Dyrk2	Dyrk2	chr10:118296404-118305959	WT	Mut	OK	47.915	35.6089	-0.428242	-2.67221	0.00015	0.000420319	yes
Kcnj10	Kcnj10	Kcnj10	chr1:174271340-174304216	WT	Mut	OK	0.546497	0.0396598	-3.78446	-4.8564	0.0002	0.000550654	yes
B020014A21Rik	B020014A21Rik	B020014A21Rik	chr10:7213347-7221452	WT	Mut	OK	0.930384	0.21319	-2.12569	-3.75691	0.0002	0.000550654	yes
Ace	Ace	Ace	chr11:105829258-105851278	WT	Mut	OK	0.620096	0.280424	-1.14488	-2.85085	0.0002	0.000550654	yes
Lrrc29	Lrrc29	Lrrc29	chr8:107836239-107850176	WT	Mut	OK	2.62539	1.40007	-0.907034	-2.9169	0.0002	0.000550654	yes
Tmem45b	Tmem45b	Tmem45b	chr9:31233780-31271823	WT	Mut	OK	2.96051	1.63158	-0.859573	-2.70252	0.0002	0.000550654	yes
Gm16907	Gm16907	Gm16907	chr13:63116293-63400964	WT	Mut	OK	4.58442	2.55087	-0.845749	-2.51169	0.0002	0.000550654	yes
Msh3	Msh3	Msh3	chr13:92981835-93159008	WT	Mut	OK	29.6453	16.9273	-0.808452	-2.90905	0.0002	0.000550654	yes
Slc6a18	Slc6a18	Slc6a18	chr13:73799197-73815471	WT	Mut	OK	1.33795	0.767403	-0.801964	-2.79323	0.0002	0.000550654	yes
Adam1a	Adam1a	Adam1a	chr5:121968612-121971704	WT	Mut	OK	1.82236	1.06106	-0.780301	-2.80431	0.0002	0.000550654	yes
Armcx5	Armcx5	Armcx5	chrX:132277230-132338007	WT	Mut	OK	7.65131	4.48644	-0.770136	-2.60601	0.0002	0.000550654	yes
5430405H02Rik	5430405H02Rik	5430405H02Rik	chr2:156665812-156688681	WT	Mut	OK	12.3557	7.62446	-0.696473	-2.56004	0.0002	0.000550654	yes
H2-Q7	H2-Q7,H2-Q9	H2-Q7,H2-Q9	chr17:35576099-35580718	WT	Mut	OK	39.4371	25.0766	-0.653213	-2.58588	0.0002	0.000550654	yes
1500011B03Rik	1500011B03Rik	1500011B03Rik	chr5:115258204-115263985	WT	Mut	OK	22.2932	14.4882	-0.621724	-2.60658	0.0002	0.000550654	yes
4833439L19Rik	4833439L19Rik	4833439L19Rik	chr13:54605165-54666743	WT	Mut	OK	60.8754	40.0321	-0.604701	-2.58965	0.0002	0.000550654	yes
Ehbp1l1	Ehbp1l1	Ehbp1l1	chr19:5707373-5726317	WT	Mut	OK	53.2779	35.2528	-0.5958	-2.75769	0.0002	0.000550654	yes
Mx2	Mx2	Mx2	chr16:97757687-97782508	WT	Mut	OK	4.38693	2.93802	-0.578368	-2.60866	0.0002	0.000550654	yes
Mex3d	Mex3d	Mex3d	chr10:79843099-79850396	WT	Mut	OK	6.0092	4.03925	-0.573087	-2.66111	0.0002	0.000550654	yes
Abca7	Abca7	Abca7	chr10:79460359-79478317	WT	Mut	OK	30.4666	20.5137	-0.57064	-2.82167	0.0002	0.000550654	yes
Pick1	Pick1	Pick1	chr15:79059603-79079896	WT	Mut	OK	9.89923	6.67462	-0.568631	-2.84204	0.0002	0.000550654	yes
Zfp712	Zfp712	Zfp712	chr13:67139529-67162106	WT	Mut	OK	4.13167	2.79635	-0.563181	-2.78561	0.0002	0.000550654	yes
Mdm4	Mdm4	Mdm4	chr1:134886421-134921925	WT	Mut	OK	59.8827	40.8785	-0.550795	-2.7306	0.0002	0.000550654	yes
Cblb	Cblb	Cblb	chr16:52031661-52208159	WT	Mut	OK	28.345	19.3612	-0.549922	-2.72366	0.0002	0.000550654	yes
Fem1a	Fem1a	Fem1a	chr17:56396215-56403031	WT	Mut	OK	16.7289	11.4412	-0.548108	-2.99207	0.0002	0.000550654	yes
Ostf1	Ostf1	Ostf1	chr19:18654853-18706303	WT	Mut	OK	92.8603	63.5139	-0.547989	-2.69902	0.0002	0.000550654	yes
Brf1	Brf1	Brf1	chr12:114198072-114238832	WT	Mut	OK	49.4154	33.818	-0.547171	-2.57819	0.0002	0.000550654	yes
Atad2b	Atad2b	Atad2b	chr12:4924158-5054216	WT	Mut	OK	25.1683	17.2395	-0.545889	-2.71118	0.0002	0.000550654	yes
Arl5a	Arl5a	Arl5a	chr2:52253470-52280394	WT	Mut	OK	77.4145	53.0892	-0.544184	-2.72213	0.0002	0.000550654	yes
Zfand1	Zfand1	Zfand1	chr3:10339955-10351301	WT	Mut	OK	16.8854	11.5946	-0.542317	-2.87617	0.0002	0.000550654	yes
Phc3	Phc3	Phc3	chr3:30798216-30868337	WT	Mut	OK	13.3639	9.28556	-0.525282	-2.5825	0.0002	0.000550654	yes
Tango2	Tango2	Tango2	chr16:18300917-18344025	WT	Mut	OK	13.1103	9.14572	-0.519527	-2.59569	0.0002	0.000550654	yes
Ppp3ca	Ppp3ca	Ppp3ca	chr3:136333733-136598743	WT	Mut	OK	54.5869	38.4258	-0.50648	-2.77593	0.0002	0.000550654	yes
Tm2d1	Tm2d1	Tm2d1	chr4:98022060-98049956	WT	Mut	OK	24.8088	17.4774	-0.505355	-2.55723	0.0002	0.000550654	yes
Rnf20	Rnf20	Rnf20	chr4:49644931-49669758	WT	Mut	OK	44.7123	31.6014	-0.500682	-2.49756	0.0002	0.000550654	yes
Atg2b	Atg2b	Atg2b	chr12:106851748-106923451	WT	Mut	OK	10.9169	7.71647	-0.500549	-2.73719	0.0002	0.000550654	yes
Bnip3	Bnip3	Bnip3	chr7:146082518-146101189	WT	Mut	OK	17.5667	12.6217	-0.476934	-2.5996	0.0002	0.000550654	yes
Uqcrb	Uqcrb	Uqcrb	chr13:67001556-67006286	WT	Mut	OK	258.939	187.181	-0.468177	-2.6932	0.0002	0.000550654	yes
Rab22a	Rab22a	Rab22a	chr2:173485345-173527683	WT	Mut	OK	28.3945	20.8355	-0.446567	-2.62501	0.0002	0.000550654	yes
Arfip2	Arfip2	Arfip2	chr7:112782714-112788930	WT	Mut	OK	14.2645	10.5688	-0.432617	-2.5517	0.0002	0.000550654	yes
Slc9a8	Slc9a8	Slc9a8	chr2:167247220-167302498	WT	Mut	OK	20.8551	15.4574	-0.432106	-2.68252	0.0002	0.000550654	yes
Dynlt3	Dynlt3	Dynlt3	chrX:9231395-9240109	WT	Mut	OK	37.0972	27.7041	-0.421212	-2.61133	0.0002	0.000550654	yes
Snapc4	Snapc4	Snapc4	chr2:26218284-26236173	WT	Mut	OK	10.9168	8.16081	-0.419769	-2.49911	0.0002	0.000550654	yes
Hsd17b13	Hsd17b13	Hsd17b13	chr5:104384460-104406407	WT	Mut	OK	1.13977	0.31138	-1.872	-3.33449	0.00025	0.000675942	yes
Mafb	Mafb	Mafb	chr2:160189412-160192801	WT	Mut	OK	0.614988	0.173161	-1.82844	-3.41785	0.00025	0.000675942	yes
Gm6525	Gm6525	Gm6525	chr3:83964360-84108697	WT	Mut	OK	18.9199	6.71056	-1.4954	-2.93031	0.00025	0.000675942	yes
Ifit3	Ifit3	Ifit3	chr19:34658018-34663472	WT	Mut	OK	1.25659	0.588857	-1.09353	-2.91402	0.00025	0.000675942	yes
Cpa3	Cpa3	Cpa3	chr3:20115514-20142080	WT	Mut	OK	1.87542	0.922137	-1.02416	-2.80126	0.00025	0.000675942	yes
Klra1	Klra1	Klra1	chr6:129922099-130336892	WT	Mut	OK	12.5594	6.21487	-1.01497	-3.20194	0.00025	0.000675942	yes
Alox15	Alox15	Alox15	chr11:70157648-70165533	WT	Mut	OK	1.58257	0.800128	-0.983965	-2.89599	0.00025	0.000675942	yes
Rufy2	Rufy2	Rufy2	chr10:62442970-62486597	WT	Mut	OK	8.43342	4.68572	-0.847848	-2.67454	0.00025	0.000675942	yes
Ankrd22	Ankrd22	Ankrd22	chr19:34175432-34240531	WT	Mut	OK	2.92602	1.66488	-0.813522	-2.73419	0.00025	0.000675942	yes
Tyw5	Tyw5	Tyw5	chr1:57445087-57472802	WT	Mut	OK	12.179	7.09241	-0.780049	-2.62706	0.00025	0.000675942	yes
Serpinb6a	Serpinb6a	Serpinb6a	chr13:34009786-34094663	WT	Mut	OK	13.9363	8.2381	-0.758466	-2.63603	0.00025	0.000675942	yes
Nr2c2ap	Nr2c2ap	Nr2c2ap	chr8:72654704-72663096	WT	Mut	OK	27.257	16.7647	-0.701203	-2.70578	0.00025	0.000675942	yes
Setd4	Setd4	Setd4	chr16:93583705-93604060	WT	Mut	OK	4.33259	2.68366	-0.691027	-2.64498	0.00025	0.000675942	yes
Ankrd9	Ankrd9	Ankrd9	chr12:112213562-112217231	WT	Mut	OK	5.00059	3.24332	-0.624629	-2.67066	0.00025	0.000675942	yes
Dcxr	Dcxr	Dcxr	chr11:120586686-120588595	WT	Mut	OK	13.2235	8.7024	-0.603614	-2.56834	0.00025	0.000675942	yes
Dedd	Dedd	Dedd	chr1:173259275-173275776	WT	Mut	OK	23.3223	15.5895	-0.581132	-2.841	0.00025	0.000675942	yes
Unkl	Unkl	Unkl	chr17:25325344-25377061	WT	Mut	OK	22.6385	15.2729	-0.567808	-2.71463	0.00025	0.000675942	yes
H2-Ea-ps	H2-Ea-ps	H2-Ea-ps	chr17:34479156-34481590	WT	Mut	OK	155.279	107.717	-0.527608	-2.8667	0.00025	0.000675942	yes
Safb2	Safb2	Safb2	chr17:56702364-56724006	WT	Mut	OK	61.7244	42.847	-0.526645	-2.60358	0.00025	0.000675942	yes
Metap1d	Metap1d	Metap1d	chr2:71291394-71363248	WT	Mut	OK	18.9307	13.1847	-0.521863	-2.68519	0.00025	0.000675942	yes
Hes6	Hes6	Hes6	chr1:93308059-93309799	WT	Mut	OK	187.009	130.304	-0.521231	-2.58766	0.00025	0.000675942	yes
Ube2q1	Ube2q1	Ube2q1	chr3:89577530-89587919	WT	Mut	OK	67.701	47.1831	-0.520908	-2.58646	0.00025	0.000675942	yes
Retnlg	Retnlg	Retnlg	chr16:48872720-48874611	WT	Mut	OK	338.786	236.324	-0.519611	-2.5623	0.00025	0.000675942	yes
Vav2	Vav2	Vav2	chr2:27119154-27282345	WT	Mut	OK	32.1225	22.4915	-0.514204	-2.80678	0.00025	0.000675942	yes
Araf	Araf	Araf	chrX:20425668-20498044	WT	Mut	OK	57.1712	40.3159	-0.503939	-2.67786	0.00025	0.000675942	yes
Myl12b	Myl12b	Myl12b	chr17:71323302-71339856	WT	Mut	OK	210.801	148.716	-0.50332	-2.48951	0.00025	0.000675942	yes
Brap	Brap	Brap	chr5:122110594-122137256	WT	Mut	OK	31.6455	22.3682	-0.50055	-2.73853	0.00025	0.000675942	yes
Zfp655	Zfp655	Zfp655	chr5:145992583-146008175	WT	Mut	OK	20.3314	14.3949	-0.49815	-2.6266	0.00025	0.000675942	yes
Enthd2	Enthd2	Enthd2	chr11:119951835-119960045	WT	Mut	OK	11.5998	8.33629	-0.476628	-2.59962	0.00025	0.000675942	yes
Gpkow	Gpkow	Gpkow	chrX:7274259-7287385	WT	Mut	OK	30.1324	21.7265	-0.471863	-2.58177	0.00025	0.000675942	yes
Stradb	Stradb	Stradb	chr1:59030414-59051965	WT	Mut	OK	16.695	12.0938	-0.465151	-2.62711	0.00025	0.000675942	yes
Dph2	Dph2	Dph2	chr4:117561247-117564608	WT	Mut	OK	12.4705	9.04118	-0.463931	-2.55118	0.00025	0.000675942	yes
Tpst1	Tpst1	Tpst1	chr5:130549195-130611602	WT	Mut	OK	15.9441	11.5636	-0.46343	-2.53417	0.00025	0.000675942	yes
Pex2	Pex2	Pex2	chr3:5560187-5576248	WT	Mut	OK	17.7861	12.9349	-0.459476	-2.57175	0.00025	0.000675942	yes
Pisd	Pisd	Pisd	chr5:33078961-33128275	WT	Mut	OK	20.8659	15.2158	-0.455578	-2.6088	0.00025	0.000675942	yes
Tbc1d13	Tbc1d13	Tbc1d13	chr2:29989390-30007533	WT	Mut	OK	22.2589	16.4131	-0.439539	-2.68836	0.00025	0.000675942	yes
Zmym5	Zmym5	Zmym5	chr14:57409421-57430553	WT	Mut	OK	14.7003	10.865	-0.436149	-2.70014	0.00025	0.000675942	yes
Kdm4c	Kdm4c	Kdm4c	chr4:73888400-74051768	WT	Mut	OK	13.5892	10.0502	-0.435239	-2.64712	0.00025	0.000675942	yes
Hmbox1	Hmbox1	Hmbox1	chr14:65441054-65568684	WT	Mut	OK	15.8878	11.8611	-0.421684	-2.48681	0.00025	0.000675942	yes
Parp11	Parp11	Parp11	chr6:127403740-127444257	WT	Mut	OK	17.1172	12.7866	-0.420809	-2.5467	0.00025	0.000675942	yes
Chmp2b	Chmp2b	Chmp2b	chr16:65539377-65562942	WT	Mut	OK	31.9781	23.8926	-0.420523	-2.54489	0.00025	0.000675942	yes
BC005624	BC005624	BC005624	chr2:30828352-30837461	WT	Mut	OK	57.1134	42.8013	-0.416175	-2.57417	0.00025	0.000675942	yes
Nubp2	Nubp2	Nubp2	chr17:25019555-25023295	WT	Mut	OK	63.629	47.9803	-0.407244	-2.5065	0.00025	0.000675942	yes
Vamp8	Vamp8	Vamp8	chr6:72335214-72340661	WT	Mut	OK	113.642	85.9952	-0.402166	-2.48781	0.00025	0.000675942	yes
Tsnaxip1	Tsnaxip1	Tsnaxip1	chr8:108351643-108368576	WT	Mut	OK	1.15174	0.0781483	-3.88145	-5.0032	0.0003	0.000799831	yes
Csdc2	Csdc2	Csdc2	chr15:81767188-81781371	WT	Mut	OK	0.77905	0.215979	-1.85082	-3.37204	0.0003	0.000799831	yes
A930016O22Rik	A930016O22Rik	A930016O22Rik	chr7:19996442-20006932	WT	Mut	OK	0.958654	0.390609	-1.29529	-2.66233	0.0003	0.000799831	yes
9430083A17Rik	9430083A17Rik	9430083A17Rik	chr13:51193106-51196096	WT	Mut	OK	0.853613	0.357004	-1.25764	-3.10304	0.0003	0.000799831	yes
C5ar2	C5ar2	C5ar2	chr7:16819933-16829503	WT	Mut	OK	0.978826	0.483291	-1.01816	-2.77224	0.0003	0.000799831	yes
Gpr18	Gpr18	Gpr18	chr14:122277827-122420257	WT	Mut	OK	39.8215	19.9058	-1.00036	-2.75736	0.0003	0.000799831	yes
Igsf3	Igsf3	Igsf3	chr3:101181047-101266983	WT	Mut	OK	0.528242	0.277566	-0.928368	-2.78934	0.0003	0.000799831	yes
Map2	Map2	Map2	chr1:66221902-66489157	WT	Mut	OK	1.14839	0.720441	-0.672656	-2.55458	0.0003	0.000799831	yes
Gm166	Gm166	Gm166	chr7:134716861-134732109	WT	Mut	OK	12.2442	7.69436	-0.670225	-2.57782	0.0003	0.000799831	yes
Tnfaip2	Tnfaip2	Tnfaip2	chr12:112680871-112693229	WT	Mut	OK	3.36346	2.25488	-0.576899	-2.58615	0.0003	0.000799831	yes
C330018D20Rik	C330018D20Rik	C330018D20Rik	chr18:57115484-57135033	WT	Mut	OK	7.30595	5.03136	-0.538124	-2.68467	0.0003	0.000799831	yes
Gfra1	Gfra1	Gfra1	chr19:58311181-58528956	WT	Mut	OK	55.8446	38.6257	-0.531856	-2.59111	0.0003	0.000799831	yes
Ddx5	Ddx5	Ddx5	chr11:106641669-106649808	WT	Mut	OK	856.522	595.303	-0.524867	-2.55135	0.0003	0.000799831	yes
Elf1	Elf1	Elf1	chr14:79859743-79982283	WT	Mut	OK	144.127	101.45	-0.506575	-2.42913	0.0003	0.000799831	yes
Fam32a	Fam32a	Fam32a	chr8:74743628-74747674	WT	Mut	OK	71.0615	50.0534	-0.505601	-2.48899	0.0003	0.000799831	yes
Smarce1	Smarce1	Smarce1	chr11:99070361-99092331	WT	Mut	OK	109.258	77.1306	-0.502364	-2.51101	0.0003	0.000799831	yes
Rbm39	Rbm39	Rbm39	chr2:155972974-156005976	WT	Mut	OK	227.025	160.861	-0.497037	-2.49168	0.0003	0.000799831	yes
Rnf6	Rnf6	Rnf6	chr5:147020769-147033033	WT	Mut	OK	32.2742	22.8956	-0.49531	-2.71998	0.0003	0.000799831	yes
Ino80c	Ino80c	Ino80c	chr18:24263261-24280320	WT	Mut	OK	42.0499	29.9376	-0.490143	-2.66101	0.0003	0.000799831	yes
Cog3	Cog3	Cog3	chr14:76102157-76154300	WT	Mut	OK	23.1546	16.5539	-0.48413	-2.63628	0.0003	0.000799831	yes
Cfl2	Cfl2	Cfl2	chr12:55959805-55963864	WT	Mut	OK	10.8389	7.87787	-0.460339	-2.51372	0.0003	0.000799831	yes
Zfp809	Zfp809	Zfp809	chr9:22030146-22047798	WT	Mut	OK	15.9801	11.6834	-0.451818	-2.43796	0.0003	0.000799831	yes
[truncated: 5,310 more rows]
